# Supplementary material for: Transcriptomic Analysis of Long-Term Protective Immunity Induced by Vaccination With Mycoplasma gallisepticum Strain ts-304
Source: Front Immunol. 2021 Feb 2;11:628804. doi: 10.3389/fimmu.2020.628804 (PMC7885271; doi:10.3389/fimmu.2020.628804)
Supplement: Supplementary file 2 [file DataSheet_2.xlsx]

## Sheet: Dataset S1
Dataset S1. Log2 fold changes and false discovery rates (FDR) between the challenged-only group and the negative control group for all the G. gallus genes identifed.
Chicken ENSEMBL gene ID	Log2 fold change	FDR
ENSGALG00000012784	4.47607	8.93327e-08
ENSGALG00000011560	-7.67371	5.03043e-06
ENSGALG00000004870	-5.31255	5.03043e-06
ENSGALG00000003584	4.86644	5.03043e-06
ENSGALG00000017184	9.00268	6.11604e-06
ENSGALG00000026380	5.27372	6.49497e-06
ENSGALG00000014513	5.93123	6.49497e-06
ENSGALG00000012546	4.47977	6.49497e-06
ENSGALG00000050634	-5.91363	6.49497e-06
ENSGALG00000004161	4.13349	6.49497e-06
ENSGALG00000048771	5.36219	6.49497e-06
ENSGALG00000030767	-6.7268	6.49497e-06
ENSGALG00000023708	-4.67792	6.49497e-06
ENSGALG00000048309	-4.87784	6.49497e-06
ENSGALG00000016442	6.19567	6.49497e-06
ENSGALG00000007191	5.27986	6.49497e-06
ENSGALG00000045949	-5.32917	6.49497e-06
ENSGALG00000005994	3.00577	6.49497e-06
ENSGALG00000043926	-5.25946	6.49497e-06
ENSGALG00000003503	4.25961	6.72252e-06
ENSGALG00000003922	4.79244	6.72252e-06
ENSGALG00000025810	4.84215	7.45823e-06
ENSGALG00000031786	5.80831	8.5189e-06
ENSGALG00000006037	3.76992	9.18756e-06
ENSGALG00000041878	-4.60281	9.18756e-06
ENSGALG00000039554	-3.88916	9.18756e-06
ENSGALG00000040923	-6.46437	9.18756e-06
ENSGALG00000001963	-5.09716	9.18756e-06
ENSGALG00000052243	-4.56402	9.18756e-06
ENSGALG00000007680	-5.81856	9.18756e-06
ENSGALG00000029381	3.37239	9.18756e-06
ENSGALG00000002992	-5.02224	9.18756e-06
ENSGALG00000007168	-5.95613	9.18756e-06
ENSGALG00000005638	5.08377	9.18756e-06
ENSGALG00000040773	-4.45029	9.18756e-06
ENSGALG00000006110	4.65665	9.26093e-06
ENSGALG00000004247	-5.3981	9.26093e-06
ENSGALG00000026152	3.42265	9.26093e-06
ENSGALG00000009654	-4.19041	9.26093e-06
ENSGALG00000010900	4.45861	9.29906e-06
ENSGALG00000032428	5.88503	9.30808e-06
ENSGALG00000006809	4.89488	9.30808e-06
ENSGALG00000005961	5.60868	9.77247e-06
ENSGALG00000008713	4.49207	1.08043e-05
ENSGALG00000025751	5.57263	1.08043e-05
ENSGALG00000014585	6.70314	1.08043e-05
ENSGALG00000035856	5.34869	1.08043e-05
ENSGALG00000000529	4.53319	1.08043e-05
ENSGALG00000038902	3.24106	1.08043e-05
ENSGALG00000048109	-5.105	1.08043e-05
ENSGALG00000034500	-5.28165	1.08043e-05
ENSGALG00000006064	-5.46871	1.08043e-05
ENSGALG00000046141	-8.19954	1.08043e-05
ENSGALG00000008233	4.20384	1.08043e-05
ENSGALG00000032270	3.61231	1.08043e-05
ENSGALG00000028664	4.1136	1.08397e-05
ENSGALG00000013420	4.23571	1.08397e-05
ENSGALG00000052336	-7.42138	1.09611e-05
ENSGALG00000008584	4.63974	1.09611e-05
ENSGALG00000008409	-2.93999	1.09611e-05
ENSGALG00000046649	-4.80495	1.15734e-05
ENSGALG00000010745	3.03187	1.19956e-05
ENSGALG00000037929	5.39887	1.19956e-05
ENSGALG00000003085	3.33539	1.19956e-05
ENSGALG00000002118	5.59834	1.19956e-05
ENSGALG00000014508	4.85211	1.19956e-05
ENSGALG00000003053	-2.48547	1.19956e-05
ENSGALG00000017343	-9.37202	1.25861e-05
ENSGALG00000012298	-3.39736	1.25861e-05
ENSGALG00000003148	-5.66475	1.26279e-05
ENSGALG00000014455	4.00036	1.32972e-05
ENSGALG00000015237	-8.15147	1.39287e-05
ENSGALG00000041025	-5.3318	1.55469e-05
ENSGALG00000001475	3.36202	1.58435e-05
ENSGALG00000053886	-4.79868	1.64875e-05
ENSGALG00000004687	3.9221	1.85671e-05
ENSGALG00000020982	-11.4514	1.85671e-05
ENSGALG00000015712	4.75423	1.85671e-05
ENSGALG00000011881	3.90128	1.91609e-05
ENSGALG00000014425	4.40452	1.95785e-05
ENSGALG00000012420	2.58959	2.01419e-05
ENSGALG00000011551	4.55828	2.02701e-05
ENSGALG00000002167	5.02051	2.24558e-05
ENSGALG00000034271	4.28443	2.24558e-05
ENSGALG00000027777	3.23223	2.24558e-05
ENSGALG00000002987	-3.58546	2.24558e-05
ENSGALG00000011914	4.63576	2.24558e-05
ENSGALG00000012836	4.10659	2.24558e-05
ENSGALG00000033231	4.13742	2.24558e-05
ENSGALG00000012293	-5.68282	2.44853e-05
ENSGALG00000031306	4.57891	2.47727e-05
ENSGALG00000035599	-3.84862	2.51582e-05
ENSGALG00000043976	-10.0371	2.57417e-05
ENSGALG00000002160	2.93659	2.57417e-05
ENSGALG00000036892	3.98625	2.57417e-05
ENSGALG00000003466	-3.32098	2.59038e-05
ENSGALG00000034505	6.76761	2.65339e-05
ENSGALG00000007288	-9.18317	2.65339e-05
ENSGALG00000042548	-6.23981	2.67061e-05
ENSGALG00000016931	5.12949	2.67061e-05
ENSGALG00000013006	-5.26052	2.67061e-05
ENSGALG00000047199	-4.30991	2.7969e-05
ENSGALG00000003123	4.31547	2.81155e-05
ENSGALG00000029569	4.60618	2.81155e-05
ENSGALG00000017317	-5.16444	2.92954e-05
ENSGALG00000034821	3.34498	2.99304e-05
ENSGALG00000033278	4.76344	3.00699e-05
ENSGALG00000053921	-4.96146	3.00699e-05
ENSGALG00000000558	5.80833	3.00699e-05
ENSGALG00000002496	-5.01422	3.02759e-05
ENSGALG00000012165	4.14689	3.03826e-05
ENSGALG00000001616	4.4698	3.04791e-05
ENSGALG00000004122	2.60538	3.04791e-05
ENSGALG00000035883	-4.29337	3.04791e-05
ENSGALG00000053422	-4.47669	3.07892e-05
ENSGALG00000004515	5.11995	3.07892e-05
ENSGALG00000012348	3.40586	3.08359e-05
ENSGALG00000030160	-7.73448	3.08359e-05
ENSGALG00000006525	4.77888	3.16529e-05
ENSGALG00000011967	3.98563	3.19539e-05
ENSGALG00000010743	-2.72217	3.19539e-05
ENSGALG00000008416	-7.54154	3.28352e-05
ENSGALG00000039576	4.03839	3.28352e-05
ENSGALG00000008998	-5.65217	3.33637e-05
ENSGALG00000004465	3.40155	3.33637e-05
ENSGALG00000044610	-7.7532	3.34336e-05
ENSGALG00000030313	3.81925	3.49597e-05
ENSGALG00000045817	-7.53013	3.50584e-05
ENSGALG00000015691	5.13084	3.51245e-05
ENSGALG00000009971	4.35965	3.51245e-05
ENSGALG00000006710	-7.16705	3.5397e-05
ENSGALG00000006973	4.42311	3.5397e-05
ENSGALG00000037307	-5.28454	3.61629e-05
ENSGALG00000000761	-2.80182	3.91134e-05
ENSGALG00000010769	-3.06322	4.02111e-05
ENSGALG00000008539	2.99093	4.02111e-05
ENSGALG00000028017	-4.51403	4.02953e-05
ENSGALG00000042009	4.9091	4.14042e-05
ENSGALG00000008309	-7.1369	4.15558e-05
ENSGALG00000003464	-6.75223	4.30837e-05
ENSGALG00000044224	-4.20462	4.31026e-05
ENSGALG00000027122	-2.60688	4.41785e-05
ENSGALG00000000158	4.08289	4.45831e-05
ENSGALG00000007537	4.10224	4.45831e-05
ENSGALG00000043257	4.84435	4.47973e-05
ENSGALG00000054531	-9.5125	4.47973e-05
ENSGALG00000019489	-3.96843	4.47973e-05
ENSGALG00000002781	4.42573	4.47973e-05
ENSGALG00000003881	5.81301	4.61266e-05
ENSGALG00000034069	-3.45404	4.71067e-05
ENSGALG00000037077	6.11956	4.71067e-05
ENSGALG00000031496	-5.91164	4.71067e-05
ENSGALG00000010623	5.52749	4.71423e-05
ENSGALG00000020906	-6.74958	4.71423e-05
ENSGALG00000007768	3.66292	4.71423e-05
ENSGALG00000016676	3.65159	4.77988e-05
ENSGALG00000000791	6.31325	4.77988e-05
ENSGALG00000047052	-8.31909	4.9896e-05
ENSGALG00000026383	2.47133	5.00547e-05
ENSGALG00000035386	4.41759	5.0612e-05
ENSGALG00000013826	3.12378	5.1339e-05
ENSGALG00000012798	2.26678	5.1339e-05
ENSGALG00000011930	-3.33301	5.20192e-05
ENSGALG00000032701	4.87911	5.40379e-05
ENSGALG00000028496	3.89909	5.40379e-05
ENSGALG00000005247	-7.82922	5.45102e-05
ENSGALG00000014170	-4.6593	5.6786e-05
ENSGALG00000045747	-7.38086	5.80906e-05
ENSGALG00000032588	2.99172	5.81378e-05
ENSGALG00000017064	3.32753	5.96186e-05
ENSGALG00000012220	4.17718	6.54861e-05
ENSGALG00000012295	-3.75531	6.84469e-05
ENSGALG00000011275	3.66907	6.99136e-05
ENSGALG00000013102	-4.5246	7.01942e-05
ENSGALG00000031663	2.32731	7.1642e-05
ENSGALG00000013208	4.50059	7.34984e-05
ENSGALG00000016438	5.41361	7.35977e-05
ENSGALG00000046008	-6.899	7.35977e-05
ENSGALG00000016551	2.72125	7.35977e-05
ENSGALG00000038396	-6.25939	7.35977e-05
ENSGALG00000009514	-6.1877	7.73272e-05
ENSGALG00000047634	-8.12939	7.80805e-05
ENSGALG00000005903	-4.61457	7.80805e-05
ENSGALG00000020647	-4.50227	7.80805e-05
ENSGALG00000043399	3.28573	7.80805e-05
ENSGALG00000011747	4.20933	7.80805e-05
ENSGALG00000004901	2.99601	7.84619e-05
ENSGALG00000006080	2.64705	7.84619e-05
ENSGALG00000037051	2.85234	8.40626e-05
ENSGALG00000032398	4.61413	8.46729e-05
ENSGALG00000004037	6.20327	8.79886e-05
ENSGALG00000006807	-8.59408	8.89541e-05
ENSGALG00000033391	5.44072	8.89541e-05
ENSGALG00000043885	-7.65041	8.89541e-05
ENSGALG00000053601	4.52876	8.89541e-05
ENSGALG00000047773	-5.1011	8.89541e-05
ENSGALG00000045199	2.15309	8.89541e-05
ENSGALG00000028519	7.52408	8.89541e-05
ENSGALG00000035244	5.10852	8.93082e-05
ENSGALG00000046262	-6.26293	8.93343e-05
ENSGALG00000041923	3.64103	9.11468e-05
ENSGALG00000011356	-5.87542	9.15317e-05
ENSGALG00000054659	-6.41014	9.15317e-05
ENSGALG00000017644	3.64226	9.15317e-05
ENSGALG00000004958	4.41278	9.15317e-05
ENSGALG00000003545	-7.62268	9.15317e-05
ENSGALG00000045317	-6.19437	9.41208e-05
ENSGALG00000044226	5.80556	9.41208e-05
ENSGALG00000016318	-6.24201	9.50667e-05
ENSGALG00000021079	4.33278	9.50667e-05
ENSGALG00000028256	5.19261	9.53957e-05
ENSGALG00000034502	-4.12383	9.53957e-05
ENSGALG00000043064	4.83228	9.67444e-05
ENSGALG00000029921	3.25041	9.67444e-05
ENSGALG00000019967	3.60228	9.67444e-05
ENSGALG00000037558	5.46155	9.753e-05
ENSGALG00000033781	2.91423	9.90448e-05
ENSGALG00000008538	5.86092	0.000101541
ENSGALG00000043756	-2.95094	0.000102894
ENSGALG00000006119	-8.64722	0.000102969
ENSGALG00000036093	5.06599	0.000102969
ENSGALG00000031071	-6.37341	0.00010359
ENSGALG00000007909	-4.77131	0.000103861
ENSGALG00000003863	3.93307	0.000103861
ENSGALG00000013072	-2.12825	0.00010441
ENSGALG00000002319	-6.12067	0.0001053
ENSGALG00000045581	4.15284	0.000105392
ENSGALG00000012812	-7.99908	0.000105802
ENSGALG00000004195	4.08615	0.000105938
ENSGALG00000027747	5.51346	0.000105938
ENSGALG00000030917	-6.95446	0.000106925
ENSGALG00000011738	3.04725	0.000110142
ENSGALG00000012456	4.30581	0.000113174
ENSGALG00000050946	4.2167	0.000114671
ENSGALG00000013494	2.81609	0.000114671
ENSGALG00000009854	4.38407	0.000117736
ENSGALG00000032658	3.97975	0.000117736
ENSGALG00000008497	-2.54831	0.000119107
ENSGALG00000040275	3.35782	0.000119107
ENSGALG00000043861	-7.45544	0.000120382
ENSGALG00000014753	3.64471	0.000120576
ENSGALG00000014232	-6.15994	0.000120576
ENSGALG00000024122	5.72439	0.000121971
ENSGALG00000013742	-3.34205	0.000121971
ENSGALG00000046559	4.44383	0.000121971
ENSGALG00000008836	2.31355	0.000122037
ENSGALG00000020402	-5.49763	0.000122037
ENSGALG00000006229	5.01785	0.00012227
ENSGALG00000016261	5.65358	0.00012227
ENSGALG00000025945	7.43353	0.000124714
ENSGALG00000054971	4.09389	0.000124714
ENSGALG00000005318	-4.95374	0.000124876
ENSGALG00000009473	-3.79662	0.000125862
ENSGALG00000052028	-8.17382	0.000127309
ENSGALG00000020261	-4.05401	0.000128795
ENSGALG00000007579	3.92084	0.000128795
ENSGALG00000040397	4.71096	0.000128795
ENSGALG00000007609	4.87704	0.00012991
ENSGALG00000014203	4.34879	0.000134051
ENSGALG00000001244	-7.46919	0.000134395
ENSGALG00000054032	-7.21133	0.000134395
ENSGALG00000038636	3.66807	0.000134395
ENSGALG00000030597	4.1747	0.000134395
ENSGALG00000001373	4.52141	0.000135561
ENSGALG00000001529	2.89119	0.000135561
ENSGALG00000031839	3.79328	0.000135561
ENSGALG00000026092	7.54642	0.000136193
ENSGALG00000004252	3.86725	0.000136776
ENSGALG00000044841	2.81459	0.000137569
ENSGALG00000005259	-4.28053	0.000137636
ENSGALG00000054583	-5.41711	0.00013984
ENSGALG00000021183	-8.68365	0.000140843
ENSGALG00000001491	4.01976	0.000142218
ENSGALG00000026081	-3.21097	0.000142422
ENSGALG00000031735	4.03233	0.000143501
ENSGALG00000053697	-3.61879	0.000143501
ENSGALG00000031754	4.56118	0.000143501
ENSGALG00000006707	6.39981	0.000143501
ENSGALG00000010309	-4.72557	0.000143501
ENSGALG00000004236	-3.23904	0.000143501
ENSGALG00000044151	-6.86857	0.000143501
ENSGALG00000013964	-5.54991	0.00014761
ENSGALG00000002908	4.4089	0.00014761
ENSGALG00000029322	5.16776	0.000148102
ENSGALG00000032161	-3.58723	0.000148452
ENSGALG00000017189	-6.99723	0.000148452
ENSGALG00000003986	2.53967	0.000150677
ENSGALG00000053565	-7.87089	0.000150677
ENSGALG00000006712	-7.102	0.000150677
ENSGALG00000029502	2.48066	0.000151568
ENSGALG00000004495	-7.18489	0.000152405
ENSGALG00000008179	2.31538	0.000152405
ENSGALG00000003499	3.04934	0.000152405
ENSGALG00000017128	3.41469	0.000154466
ENSGALG00000009926	7.09087	0.000159263
ENSGALG00000013253	4.16029	0.000161704
ENSGALG00000011093	-8.46347	0.000162224
ENSGALG00000006639	3.60975	0.000162811
ENSGALG00000046393	4.79355	0.000164822
ENSGALG00000016609	4.06417	0.000165193
ENSGALG00000000632	4.42395	0.000165193
ENSGALG00000002958	-7.09606	0.000166419
ENSGALG00000019240	-7.32081	0.00016899
ENSGALG00000051202	-4.97685	0.000169062
ENSGALG00000009690	4.14104	0.000169062
ENSGALG00000015685	-8.12693	0.000169121
ENSGALG00000038231	-8.78289	0.000169121
ENSGALG00000037170	5.66206	0.000169361
ENSGALG00000015147	-3.31702	0.000170631
ENSGALG00000009553	3.56841	0.000171211
ENSGALG00000001996	-5.01066	0.000172786
ENSGALG00000034860	-3.67102	0.000174931
ENSGALG00000016591	-6.38648	0.000174931
ENSGALG00000004398	4.22777	0.000181228
ENSGALG00000028830	-5.61152	0.000182876
ENSGALG00000017023	-5.42714	0.000182876
ENSGALG00000006755	-4.47602	0.000186558
ENSGALG00000009903	5.98218	0.000186558
ENSGALG00000038817	4.73108	0.000186558
ENSGALG00000006564	2.17582	0.000186558
ENSGALG00000037943	5.63712	0.000189971
ENSGALG00000033932	3.18998	0.000189971
ENSGALG00000008660	4.30758	0.000191667
ENSGALG00000007334	-3.24793	0.000191667
ENSGALG00000035157	-3.42585	0.0001955
ENSGALG00000011740	2.28054	0.000196512
ENSGALG00000037520	-7.33452	0.000196541
ENSGALG00000014801	5.38523	0.000196541
ENSGALG00000012421	4.21895	0.000196541
ENSGALG00000031553	4.87393	0.000196541
ENSGALG00000013281	-8.82739	0.000198681
ENSGALG00000043799	4.93669	0.000198681
ENSGALG00000043468	-3.97387	0.000201744
ENSGALG00000007786	4.02217	0.000201744
ENSGALG00000015542	-5.66781	0.000201744
ENSGALG00000003485	2.73529	0.000201744
ENSGALG00000004916	-3.53813	0.0002021
ENSGALG00000004760	-2.88925	0.000205942
ENSGALG00000041129	2.82209	0.000207504
ENSGALG00000000162	5.85663	0.000208167
ENSGALG00000010120	3.96131	0.000212913
ENSGALG00000013039	2.80809	0.000213782
ENSGALG00000011281	5.14096	0.000219747
ENSGALG00000026070	2.73163	0.000220765
ENSGALG00000010050	-5.36662	0.000220765
ENSGALG00000027712	3.68	0.000220765
ENSGALG00000004127	-3.40278	0.000221369
ENSGALG00000010748	6.42656	0.000225055
ENSGALG00000007864	-5.54311	0.000228421
ENSGALG00000002152	-3.92063	0.000228633
ENSGALG00000004243	3.13072	0.000236519
ENSGALG00000004336	5.61335	0.000236519
ENSGALG00000002362	2.61258	0.000238941
ENSGALG00000007438	-2.90876	0.000238941
ENSGALG00000028207	-8.1188	0.000238941
ENSGALG00000007511	4.79947	0.000238941
ENSGALG00000009837	3.71638	0.000238941
ENSGALG00000015363	5.23651	0.000238941
ENSGALG00000029279	-4.07641	0.000239414
ENSGALG00000039682	4.40723	0.000241256
ENSGALG00000053964	3.21837	0.000245808
ENSGALG00000009026	-4.76245	0.000247665
ENSGALG00000038393	4.01491	0.000250399
ENSGALG00000040351	4.51726	0.000250399
ENSGALG00000000251	5.07872	0.000250399
ENSGALG00000034346	-2.659	0.000250399
ENSGALG00000041294	-2.72945	0.0002536
ENSGALG00000003854	-4.13698	0.000255518
ENSGALG00000044002	-7.23698	0.000257732
ENSGALG00000013481	4.62346	0.000257732
ENSGALG00000011209	3.188	0.000258871
ENSGALG00000009520	3.64725	0.000260159
ENSGALG00000034198	4.22253	0.000261567
ENSGALG00000053560	-4.44115	0.000261567
ENSGALG00000009157	3.5481	0.000261734
ENSGALG00000037863	2.43757	0.000262328
ENSGALG00000047956	3.82568	0.000265188
ENSGALG00000002112	3.88983	0.00026617
ENSGALG00000054915	3.29778	0.000269901
ENSGALG00000011646	5.44092	0.000272066
ENSGALG00000047637	-7.56348	0.000272812
ENSGALG00000033304	4.26612	0.000272812
ENSGALG00000013503	-4.88627	0.000272812
ENSGALG00000016301	-5.61845	0.000272812
ENSGALG00000000806	-4.86762	0.000274348
ENSGALG00000035825	6.60355	0.000274348
ENSGALG00000003509	-6.54177	0.000274348
ENSGALG00000032699	2.32142	0.000274348
ENSGALG00000014897	3.4632	0.000274348
ENSGALG00000000081	7.6859	0.000277399
ENSGALG00000002863	2.13671	0.000277399
ENSGALG00000045842	3.59468	0.000283537
ENSGALG00000034424	-5.8082	0.000287038
ENSGALG00000002563	2.45356	0.000288252
ENSGALG00000016221	-5.21949	0.00028843
ENSGALG00000000516	4.11484	0.00028843
ENSGALG00000008757	4.41053	0.000288931
ENSGALG00000012101	2.63986	0.000292486
ENSGALG00000020876	-5.97579	0.000297774
ENSGALG00000043606	4.44408	0.000297774
ENSGALG00000012199	4.03673	0.000297774
ENSGALG00000005951	3.67462	0.000297774
ENSGALG00000050539	-3.9159	0.000297774
ENSGALG00000008548	-5.19592	0.000297774
ENSGALG00000044449	6.58043	0.000297774
ENSGALG00000016757	-7.92186	0.000297774
ENSGALG00000038223	-4.77313	0.00030059
ENSGALG00000013548	5.89268	0.000300775
ENSGALG00000011176	-5.21973	0.000300775
ENSGALG00000052072	-5.01904	0.000300775
ENSGALG00000037030	-3.06312	0.000300775
ENSGALG00000033138	-5.18198	0.000301944
ENSGALG00000017073	3.20417	0.000301944
ENSGALG00000001506	2.98615	0.000302299
ENSGALG00000019114	-3.59401	0.0003049
ENSGALG00000037962	-2.98064	0.0003049
ENSGALG00000032329	3.32973	0.00030799
ENSGALG00000005038	3.61093	0.000308308
ENSGALG00000012971	-4.37966	0.000312382
ENSGALG00000003936	2.3225	0.000315831
ENSGALG00000012297	-5.4476	0.000315831
ENSGALG00000008182	-2.38112	0.000315831
ENSGALG00000017350	2.79044	0.000321545
ENSGALG00000016986	4.28425	0.00032193
ENSGALG00000002982	4.69073	0.00032193
ENSGALG00000048539	3.8437	0.00032193
ENSGALG00000046192	4.73354	0.00032193
ENSGALG00000053919	-5.41519	0.000331266
ENSGALG00000026384	-5.00142	0.000337437
ENSGALG00000020615	-5.3162	0.000337493
ENSGALG00000008823	-5.42379	0.000337493
ENSGALG00000035867	-4.35497	0.000339946
ENSGALG00000008127	3.99154	0.000339946
ENSGALG00000038536	2.00506	0.000343555
ENSGALG00000012770	-4.96474	0.000343555
ENSGALG00000032590	3.02632	0.000345574
ENSGALG00000023510	2.31495	0.000357481
ENSGALG00000005080	2.53727	0.000357481
ENSGALG00000006203	-4.54848	0.000357481
ENSGALG00000009902	-6.04242	0.000357481
ENSGALG00000026167	3.67334	0.000357481
ENSGALG00000040754	5.97184	0.000357481
ENSGALG00000005861	-3.08264	0.000366069
ENSGALG00000044070	-7.75203	0.00036619
ENSGALG00000002123	-2.83381	0.00036619
ENSGALG00000043245	-6.38936	0.000369894
ENSGALG00000012915	2.99243	0.000375709
ENSGALG00000011683	3.13984	0.000377809
ENSGALG00000011735	5.75739	0.000377809
ENSGALG00000012877	2.33141	0.000384531
ENSGALG00000038411	4.4148	0.000385859
ENSGALG00000048926	2.61703	0.000387638
ENSGALG00000049439	-8.12702	0.000389829
ENSGALG00000050375	5.67868	0.000389829
ENSGALG00000007651	2.79195	0.00039663
ENSGALG00000053276	-7.31285	0.00040225
ENSGALG00000054978	4.57517	0.000410486
ENSGALG00000005094	3.69256	0.000411734
ENSGALG00000031615	-3.16032	0.000413138
ENSGALG00000008996	-6.99753	0.000416721
ENSGALG00000049356	3.57915	0.000420092
ENSGALG00000045792	-6.12763	0.000421202
ENSGALG00000016357	1.99053	0.000421202
ENSGALG00000021136	7.56224	0.000421202
ENSGALG00000038495	-2.23269	0.000421202
ENSGALG00000006583	2.90672	0.000421481
ENSGALG00000007417	-9.14426	0.00042151
ENSGALG00000045021	4.32396	0.00042188
ENSGALG00000035978	2.21952	0.00042188
ENSGALG00000000731	3.19203	0.000422836
ENSGALG00000052192	2.16959	0.000429032
ENSGALG00000040561	4.74323	0.00043102
ENSGALG00000003146	-2.81018	0.000433082
ENSGALG00000029618	-6.61255	0.000437246
ENSGALG00000014510	-2.10729	0.000437246
ENSGALG00000013287	-6.48403	0.000439026
ENSGALG00000001348	-6.17122	0.000440399
ENSGALG00000030602	4.15678	0.000440399
ENSGALG00000044668	7.33232	0.000441065
ENSGALG00000013371	5.79372	0.000444519
ENSGALG00000001518	-3.24216	0.000445745
ENSGALG00000053595	-5.12693	0.000445745
ENSGALG00000020775	2.41254	0.000448702
ENSGALG00000007546	4.71933	0.000451164
ENSGALG00000009070	2.1001	0.000451164
ENSGALG00000023709	4.7985	0.000451164
ENSGALG00000054231	-5.52563	0.000457011
ENSGALG00000001149	4.08528	0.000460354
ENSGALG00000014412	3.36643	0.000463276
ENSGALG00000011241	3.29796	0.000466334
ENSGALG00000050616	-6.5062	0.000470889
ENSGALG00000030647	4.51499	0.000472717
ENSGALG00000032530	4.13036	0.000472717
ENSGALG00000041808	-2.99127	0.000473595
ENSGALG00000007833	-3.52339	0.000475425
ENSGALG00000010165	-5.55928	0.000475585
ENSGALG00000006454	-3.94263	0.000481043
ENSGALG00000007418	3.26971	0.000481321
ENSGALG00000009224	-2.81892	0.000483278
ENSGALG00000002551	-3.21017	0.000486205
ENSGALG00000004110	2.40513	0.000488671
ENSGALG00000002210	2.09067	0.000488671
ENSGALG00000008926	-3.64752	0.000495462
ENSGALG00000012830	4.14874	0.000496549
ENSGALG00000002113	3.24943	0.000496549
ENSGALG00000006326	2.1387	0.000496549
ENSGALG00000053954	4.68281	0.000496549
ENSGALG00000010211	-3.00028	0.000498764
ENSGALG00000005772	3.57349	0.000498854
ENSGALG00000036942	5.00272	0.000506607
ENSGALG00000035916	-4.33939	0.000506753
ENSGALG00000010457	-4.91847	0.00051033
ENSGALG00000030022	2.80245	0.000511402
ENSGALG00000043190	-7.53663	0.000511402
ENSGALG00000020139	-9.78979	0.000512544
ENSGALG00000024490	5.07249	0.000512774
ENSGALG00000005986	-4.0845	0.000512774
ENSGALG00000012357	3.18315	0.000519461
ENSGALG00000040794	5.77389	0.000519461
ENSGALG00000002503	-7.47542	0.000521815
ENSGALG00000040120	3.32541	0.000533904
ENSGALG00000050240	4.41145	0.000537343
ENSGALG00000009959	-2.50964	0.000539569
ENSGALG00000010166	-2.10311	0.000540911
ENSGALG00000007665	3.24272	0.000543009
ENSGALG00000000544	4.00036	0.000543009
ENSGALG00000052196	2.91764	0.000543009
ENSGALG00000049402	3.06064	0.000549779
ENSGALG00000021143	3.17496	0.000552508
ENSGALG00000004373	-2.70388	0.000552508
ENSGALG00000022750	5.08315	0.000555029
ENSGALG00000001288	-4.23503	0.000555029
ENSGALG00000047864	3.5308	0.000555029
ENSGALG00000036896	-5.52461	0.000560063
ENSGALG00000004444	3.63193	0.000560548
ENSGALG00000010299	-6.52243	0.000562073
ENSGALG00000036645	2.97277	0.000565193
ENSGALG00000017493	3.25699	0.000568075
ENSGALG00000040002	3.64798	0.000568614
ENSGALG00000002583	3.05675	0.000571076
ENSGALG00000000734	2.15718	0.000573508
ENSGALG00000013723	2.65472	0.000573508
ENSGALG00000044914	-4.96611	0.00057794
ENSGALG00000009621	2.23097	0.000579083
ENSGALG00000050975	-5.98426	0.000592028
ENSGALG00000033254	-5.10451	0.000601514
ENSGALG00000013083	4.9471	0.000605556
ENSGALG00000047814	-4.25681	0.000615901
ENSGALG00000013869	3.23583	0.000620253
ENSGALG00000005924	-2.25447	0.000622848
ENSGALG00000049684	-3.01712	0.000622848
ENSGALG00000005451	2.5345	0.000622848
ENSGALG00000036491	2.32932	0.000622848
ENSGALG00000009616	-4.91795	0.000622848
ENSGALG00000015090	-3.39113	0.000631371
ENSGALG00000012068	5.56584	0.000631371
ENSGALG00000053468	-4.00737	0.000637936
ENSGALG00000021285	3.34973	0.000638659
ENSGALG00000039742	4.27601	0.000646432
ENSGALG00000007080	-5.34179	0.000647942
ENSGALG00000052975	-6.00103	0.000647942
ENSGALG00000012292	5.10557	0.000651463
ENSGALG00000013218	3.71269	0.000651463
ENSGALG00000029532	5.19646	0.000651463
ENSGALG00000002080	3.83458	0.000662221
ENSGALG00000016020	-3.25236	0.000662221
ENSGALG00000028407	-4.30853	0.000662221
ENSGALG00000016582	2.51686	0.000662221
ENSGALG00000010119	-2.64521	0.000670675
ENSGALG00000012317	-5.2965	0.000670675
ENSGALG00000009624	-6.81728	0.000670675
ENSGALG00000041380	2.6054	0.000677508
ENSGALG00000019866	-4.08579	0.000682118
ENSGALG00000031593	3.37182	0.000685117
ENSGALG00000033834	2.82406	0.000685117
ENSGALG00000037773	-2.73869	0.000685117
ENSGALG00000001545	-2.80488	0.000685978
ENSGALG00000023780	4.18876	0.000690187
ENSGALG00000002346	3.35267	0.000705445
ENSGALG00000042045	-2.2957	0.000711043
ENSGALG00000017025	3.18964	0.000732243
ENSGALG00000015219	-3.26055	0.000734383
ENSGALG00000037540	3.19046	0.00073548
ENSGALG00000034337	-4.31704	0.000736028
ENSGALG00000042308	-2.89127	0.000737127
ENSGALG00000013086	3.82161	0.000738409
ENSGALG00000028341	2.83059	0.000738409
ENSGALG00000017274	-3.65454	0.000741392
ENSGALG00000007929	-3.50137	0.000746158
ENSGALG00000046632	6.0334	0.00075122
ENSGALG00000052088	2.81691	0.000755732
ENSGALG00000002201	-3.5022	0.000766785
ENSGALG00000042227	3.27205	0.000770997
ENSGALG00000048349	3.4332	0.000772115
ENSGALG00000044505	4.96314	0.000783677
ENSGALG00000035675	-4.10461	0.000783677
ENSGALG00000010255	2.07003	0.000783677
ENSGALG00000025886	4.11323	0.000786049
ENSGALG00000002407	-5.96077	0.000789115
ENSGALG00000028409	2.29673	0.000793387
ENSGALG00000030940	2.82372	0.000800698
ENSGALG00000002175	4.53832	0.000801498
ENSGALG00000001571	4.00381	0.000819385
ENSGALG00000014788	2.75075	0.000830168
ENSGALG00000014603	2.76076	0.000830168
ENSGALG00000014023	1.97388	0.000830168
ENSGALG00000043938	3.34157	0.000830168
ENSGALG00000049887	-6.25829	0.000830168
ENSGALG00000015461	6.33202	0.000830168
ENSGALG00000034975	4.13596	0.000835991
ENSGALG00000010156	4.62492	0.000840113
ENSGALG00000003298	2.65835	0.000843271
ENSGALG00000015874	3.43115	0.000845443
ENSGALG00000009963	-4.04962	0.000845443
ENSGALG00000053188	-5.53797	0.000848662
ENSGALG00000008910	-6.66075	0.000854831
ENSGALG00000015221	-7.11984	0.000856708
ENSGALG00000045607	5.45306	0.000856708
ENSGALG00000010147	2.53741	0.000856708
ENSGALG00000008696	-7.83516	0.000862404
ENSGALG00000040758	-3.59142	0.000865458
ENSGALG00000044071	3.89983	0.000865986
ENSGALG00000005831	-6.62481	0.000871348
ENSGALG00000049903	-3.45566	0.000874641
ENSGALG00000015810	-3.36125	0.000875108
ENSGALG00000008764	-2.50753	0.000875108
ENSGALG00000054733	-7.27569	0.000875108
ENSGALG00000048646	4.94278	0.000875108
ENSGALG00000002432	-8.79957	0.000881094
ENSGALG00000010057	-6.63456	0.000881201
ENSGALG00000012759	2.14469	0.000891087
ENSGALG00000039008	2.30395	0.000893872
ENSGALG00000008733	-4.75896	0.000898573
ENSGALG00000004111	4.14579	0.000900642
ENSGALG00000051628	3.594	0.000916241
ENSGALG00000030629	4.01749	0.000916241
ENSGALG00000010961	6.00039	0.000916241
ENSGALG00000002525	-2.20541	0.000917251
ENSGALG00000006318	4.73573	0.000925597
ENSGALG00000010721	-3.08222	0.000928521
ENSGALG00000012545	3.21339	0.000928521
ENSGALG00000010540	-2.28386	0.000928521
ENSGALG00000012422	3.63835	0.000934068
ENSGALG00000005630	4.29043	0.000935275
ENSGALG00000037504	-2.64022	0.000935275
ENSGALG00000015878	-3.75022	0.000942168
ENSGALG00000053509	2.94779	0.000949168
ENSGALG00000052980	-2.4776	0.000951069
ENSGALG00000016268	-8.10339	0.000953036
ENSGALG00000011498	-2.47481	0.00095361
ENSGALG00000044263	-6.7457	0.00095361
ENSGALG00000011224	-2.6751	0.000953666
ENSGALG00000029292	2.04757	0.000960261
ENSGALG00000047321	4.50016	0.000960261
ENSGALG00000015283	-4.35592	0.000960261
ENSGALG00000030187	-2.79565	0.000960261
ENSGALG00000003548	-2.35083	0.000965083
ENSGALG00000026757	2.9701	0.000971838
ENSGALG00000012454	4.73132	0.000972396
ENSGALG00000008049	-2.57781	0.000987831
ENSGALG00000050806	-3.96158	0.000987831
ENSGALG00000049024	4.01737	0.000988922
ENSGALG00000050564	5.01712	0.000989945
ENSGALG00000036856	2.97345	0.000989945
ENSGALG00000010476	-2.23055	0.000993793
ENSGALG00000015367	-2.33289	0.00100198
ENSGALG00000037842	-6.54312	0.00100198
ENSGALG00000041273	-4.42623	0.00100198
ENSGALG00000013893	-3.12838	0.00101671
ENSGALG00000001533	-4.75886	0.00102121
ENSGALG00000014261	-5.30307	0.00102343
ENSGALG00000016497	-1.99455	0.00102593
ENSGALG00000043569	-3.22348	0.00104001
ENSGALG00000006051	2.8987	0.00104578
ENSGALG00000019835	4.26963	0.00105032
ENSGALG00000016590	4.90416	0.00105553
ENSGALG00000039084	3.65093	0.00106102
ENSGALG00000003438	3.12877	0.00107499
ENSGALG00000042739	2.53507	0.00108175
ENSGALG00000025948	4.0603	0.00108308
ENSGALG00000012218	-2.72182	0.00110331
ENSGALG00000015846	3.66865	0.001112
ENSGALG00000007042	-3.83137	0.00111293
ENSGALG00000017039	-4.99614	0.00113084
ENSGALG00000014443	2.33413	0.00113084
ENSGALG00000003496	-2.51241	0.00113566
ENSGALG00000001189	4.06284	0.00113566
ENSGALG00000009731	3.65899	0.00114215
ENSGALG00000051645	3.85812	0.00114696
ENSGALG00000021442	4.52591	0.00114852
ENSGALG00000012442	4.39495	0.00114852
ENSGALG00000001798	-2.33015	0.00114852
ENSGALG00000005517	-3.13434	0.00114852
ENSGALG00000021855	-7.28242	0.00115237
ENSGALG00000007607	-4.40365	0.00115315
ENSGALG00000042570	-5.45193	0.00115844
ENSGALG00000019932	-6.13107	0.00116594
ENSGALG00000003059	-3.39396	0.00116902
ENSGALG00000004078	-5.06198	0.00116902
ENSGALG00000014213	2.29728	0.00118113
ENSGALG00000005291	2.62951	0.00118113
ENSGALG00000004814	-2.79971	0.00118858
ENSGALG00000033320	3.42149	0.00119437
ENSGALG00000014754	3.63748	0.00120116
ENSGALG00000033338	-3.60318	0.001208
ENSGALG00000026914	4.83564	0.0012125
ENSGALG00000054685	-4.58032	0.0012125
ENSGALG00000044418	-4.13986	0.00121775
ENSGALG00000033783	-5.03029	0.00121961
ENSGALG00000040709	-4.96034	0.00122113
ENSGALG00000009722	-2.44291	0.00122476
ENSGALG00000029820	-2.80352	0.00122996
ENSGALG00000043372	2.84708	0.00123259
ENSGALG00000015224	-7.29209	0.0012338
ENSGALG00000001654	1.75477	0.0012338
ENSGALG00000030270	3.82754	0.00123952
ENSGALG00000027961	3.98974	0.00123952
ENSGALG00000011277	-7.2189	0.00123952
ENSGALG00000046823	3.55077	0.00123952
ENSGALG00000027103	-6.93046	0.00125127
ENSGALG00000016964	2.40526	0.00125514
ENSGALG00000014264	-5.17158	0.00125573
ENSGALG00000041334	2.22145	0.001273
ENSGALG00000014477	3.02553	0.001273
ENSGALG00000009594	2.53688	0.001273
ENSGALG00000048087	-5.54462	0.00127724
ENSGALG00000000059	3.45596	0.00127878
ENSGALG00000043106	-6.86199	0.00128167
ENSGALG00000007631	-6.20341	0.00128167
ENSGALG00000033789	2.24815	0.00128167
ENSGALG00000010778	-3.38994	0.00128167
ENSGALG00000016556	7.00365	0.00128257
ENSGALG00000037223	4.63961	0.00130702
ENSGALG00000009286	1.8953	0.00131101
ENSGALG00000007416	2.60564	0.00131152
ENSGALG00000051536	4.00287	0.00131448
ENSGALG00000028600	1.82842	0.00131673
ENSGALG00000009241	2.69879	0.00131914
ENSGALG00000003980	-5.5786	0.00131914
ENSGALG00000028759	-2.59188	0.0013259
ENSGALG00000019147	3.55983	0.00133853
ENSGALG00000009254	-4.46031	0.00133945
ENSGALG00000005544	6.05986	0.00134021
ENSGALG00000007731	-2.11768	0.00134021
ENSGALG00000012618	3.43501	0.00134021
ENSGALG00000022850	1.84644	0.00134672
ENSGALG00000052140	4.39969	0.0013498
ENSGALG00000027654	-5.32346	0.0013498
ENSGALG00000007841	-6.12899	0.0013498
ENSGALG00000016809	4.52311	0.0013498
ENSGALG00000004691	2.80971	0.0013498
ENSGALG00000001038	2.54044	0.0013498
ENSGALG00000048325	4.8444	0.00135601
ENSGALG00000013247	-4.80001	0.00136349
ENSGALG00000009704	3.14002	0.0013645
ENSGALG00000053052	6.00044	0.00136505
ENSGALG00000028900	2.29205	0.00137273
ENSGALG00000001161	2.62643	0.00137427
ENSGALG00000008175	2.40489	0.00137709
ENSGALG00000046379	-6.31355	0.00137808
ENSGALG00000014030	-5.82304	0.00137837
ENSGALG00000001617	-2.99591	0.00137837
ENSGALG00000013155	-4.59951	0.00141388
ENSGALG00000006343	2.96331	0.00141464
ENSGALG00000006926	-4.01082	0.00142876
ENSGALG00000048115	-2.75247	0.00142876
ENSGALG00000014750	3.98873	0.00142895
ENSGALG00000016904	-5.61945	0.00142895
ENSGALG00000004254	2.29078	0.00143768
ENSGALG00000030432	3.82948	0.00143768
ENSGALG00000030291	2.12235	0.0014513
ENSGALG00000039001	-3.96207	0.00145831
ENSGALG00000012997	-9.06145	0.001459
ENSGALG00000038943	2.97997	0.00149578
ENSGALG00000007007	-7.02656	0.0014964
ENSGALG00000050875	3.72243	0.00149867
ENSGALG00000043775	-2.35623	0.00150158
ENSGALG00000017239	2.57733	0.00150158
ENSGALG00000032410	2.79457	0.00150158
ENSGALG00000007713	3.08146	0.00150363
ENSGALG00000017012	-3.24421	0.00151396
ENSGALG00000054378	-6.09276	0.00151396
ENSGALG00000021569	3.02753	0.00152566
ENSGALG00000051734	-4.73741	0.00152566
ENSGALG00000003193	-4.9494	0.00154856
ENSGALG00000003689	-3.42681	0.00156184
ENSGALG00000026153	-4.6236	0.00156184
ENSGALG00000009678	-2.58156	0.00157623
ENSGALG00000038141	3.93336	0.00157826
ENSGALG00000011341	-6.32545	0.00158269
ENSGALG00000002792	-2.44908	0.0015891
ENSGALG00000017190	-5.85728	0.0015891
ENSGALG00000035761	-3.89652	0.001593
ENSGALG00000020210	2.87313	0.00159453
ENSGALG00000034534	2.80944	0.0016135
ENSGALG00000011511	-1.84155	0.00162327
ENSGALG00000026038	3.43875	0.00162346
ENSGALG00000052252	-7.26569	0.00164477
ENSGALG00000020716	-3.08103	0.00165291
ENSGALG00000012965	2.54901	0.00170445
ENSGALG00000002358	-4.33034	0.00171063
ENSGALG00000017329	-3.43876	0.00171931
ENSGALG00000005147	-2.03807	0.00172624
ENSGALG00000033694	2.11945	0.00172801
ENSGALG00000026995	3.20126	0.00172801
ENSGALG00000053580	4.82407	0.00172801
ENSGALG00000036831	-4.79192	0.00173183
ENSGALG00000051773	-6.23707	0.00174967
ENSGALG00000014280	7.60768	0.00174967
ENSGALG00000003942	-1.97145	0.00178284
ENSGALG00000004295	-2.21697	0.00178839
ENSGALG00000002775	-2.63383	0.00179034
ENSGALG00000009468	-6.20912	0.00179829
ENSGALG00000008947	-7.05583	0.00182348
ENSGALG00000014962	4.88369	0.00182931
ENSGALG00000015216	5.42292	0.00185641
ENSGALG00000033447	2.00094	0.00186477
ENSGALG00000014011	4.10558	0.00186477
ENSGALG00000047313	3.23643	0.00186477
ENSGALG00000012700	-5.26412	0.00186477
ENSGALG00000004725	-2.08235	0.00186477
ENSGALG00000010208	-5.26877	0.00188116
ENSGALG00000004418	-3.99609	0.00188305
ENSGALG00000023844	4.10871	0.00189369
ENSGALG00000042875	1.8954	0.00190524
ENSGALG00000011847	-3.2954	0.00190524
ENSGALG00000004357	2.58406	0.0019138
ENSGALG00000054650	-5.96499	0.00191406
ENSGALG00000013134	-2.79248	0.00191406
ENSGALG00000016673	2.60671	0.00192519
ENSGALG00000000690	4.99127	0.00192539
ENSGALG00000042733	-2.73634	0.0019421
ENSGALG00000043302	3.81439	0.00194271
ENSGALG00000003011	-2.00859	0.00194628
ENSGALG00000026864	4.54978	0.00194783
ENSGALG00000006123	2.41745	0.00196331
ENSGALG00000028197	-2.63518	0.00196684
ENSGALG00000010950	-6.59947	0.00196684
ENSGALG00000009382	-3.61807	0.00196684
ENSGALG00000028638	-4.16816	0.00197458
ENSGALG00000041437	-4.18816	0.00198378
ENSGALG00000020921	-2.97566	0.00200103
ENSGALG00000001773	-2.7555	0.00200405
ENSGALG00000049260	-7.58972	0.00201878
ENSGALG00000032743	2.53622	0.00201878
ENSGALG00000015180	-3.88752	0.00201921
ENSGALG00000002766	3.98541	0.00201956
ENSGALG00000039687	-6.6418	0.0020252
ENSGALG00000054523	-2.79906	0.00203544
ENSGALG00000001273	-3.80675	0.00203809
ENSGALG00000050404	-5.08979	0.00203809
ENSGALG00000017099	3.72981	0.002046
ENSGALG00000010645	-2.74818	0.002046
ENSGALG00000014821	4.33125	0.00204605
ENSGALG00000015151	4.20159	0.0020656
ENSGALG00000035194	4.25128	0.00209519
ENSGALG00000048686	-6.30706	0.00210577
ENSGALG00000021047	-2.20934	0.00211077
ENSGALG00000032628	-5.98882	0.00211077
ENSGALG00000038515	2.6655	0.00211397
ENSGALG00000035498	3.51765	0.00212003
ENSGALG00000004897	3.76178	0.0021237
ENSGALG00000038000	4.41391	0.00212989
ENSGALG00000007892	-4.94121	0.00213401
ENSGALG00000050503	3.41785	0.00213421
ENSGALG00000008828	-2.18365	0.00213421
ENSGALG00000034761	-5.79116	0.00213699
ENSGALG00000040942	-2.92243	0.00214073
ENSGALG00000029669	3.1311	0.00214073
ENSGALG00000001256	3.11987	0.00214073
ENSGALG00000012555	-3.77634	0.00214073
ENSGALG00000015360	2.57229	0.00214739
ENSGALG00000001945	2.00144	0.00214739
ENSGALG00000012100	-6.02223	0.00214739
ENSGALG00000016852	3.61288	0.00214739
ENSGALG00000013900	-2.43522	0.00214739
ENSGALG00000010839	1.91377	0.00214739
ENSGALG00000029857	2.04782	0.00215546
ENSGALG00000002383	4.7337	0.0021571
ENSGALG00000007638	-2.13916	0.0021675
ENSGALG00000010137	-6.80102	0.0021743
ENSGALG00000020316	4.77837	0.00217819
ENSGALG00000034303	-2.51836	0.00220852
ENSGALG00000013785	-2.37092	0.00220852
ENSGALG00000049689	-3.99323	0.00221817
ENSGALG00000044478	-6.21876	0.00223228
ENSGALG00000053043	2.28074	0.00225087
ENSGALG00000040307	-3.50485	0.00225687
ENSGALG00000026896	-2.26468	0.00226168
ENSGALG00000021025	2.9632	0.00226727
ENSGALG00000005046	3.59776	0.00228096
ENSGALG00000032313	-2.04357	0.00228463
ENSGALG00000047283	3.46487	0.00228883
ENSGALG00000003176	-6.12918	0.00229407
ENSGALG00000006421	-4.09794	0.0023081
ENSGALG00000046958	-3.97667	0.0023081
ENSGALG00000011227	-3.66587	0.0023081
ENSGALG00000005809	4.01145	0.00231293
ENSGALG00000038608	-2.23422	0.00232411
ENSGALG00000019042	2.17086	0.00232469
ENSGALG00000050857	-4.84419	0.00234245
ENSGALG00000030526	-2.43906	0.00234731
ENSGALG00000037735	4.4905	0.00236669
ENSGALG00000031734	-2.73576	0.00236946
ENSGALG00000041861	-2.37261	0.00239067
ENSGALG00000019201	2.10515	0.00240083
ENSGALG00000049751	2.8238	0.00240902
ENSGALG00000049193	2.79636	0.00242454
ENSGALG00000009033	-6.67221	0.00242567
ENSGALG00000001607	2.60118	0.00242802
ENSGALG00000005572	5.80387	0.0024327
ENSGALG00000034212	-5.97933	0.00244392
ENSGALG00000025748	-4.22671	0.00244742
ENSGALG00000012160	2.30609	0.00246595
ENSGALG00000006950	-2.48384	0.00246805
ENSGALG00000034621	-6.6054	0.00246805
ENSGALG00000005135	3.09498	0.00246805
ENSGALG00000051336	3.07723	0.00246805
ENSGALG00000040802	-3.16282	0.0024692
ENSGALG00000043052	3.75254	0.0024692
ENSGALG00000007128	2.33523	0.00250344
ENSGALG00000004103	-5.40468	0.00250344
ENSGALG00000050176	-3.02031	0.00250344
ENSGALG00000004285	-4.60354	0.00252572
ENSGALG00000006388	3.43799	0.00253237
ENSGALG00000012756	4.0978	0.00253563
ENSGALG00000015000	2.04032	0.00255457
ENSGALG00000030877	-2.31468	0.002569
ENSGALG00000050072	3.0412	0.00258349
ENSGALG00000009239	5.48893	0.0025874
ENSGALG00000032730	1.79426	0.00259592
ENSGALG00000009792	-1.90687	0.00259711
ENSGALG00000045534	2.19819	0.00260819
ENSGALG00000000451	-4.3035	0.00260859
ENSGALG00000008346	3.1653	0.00267132
ENSGALG00000015274	1.90206	0.00267132
ENSGALG00000008508	-1.91234	0.00268869
ENSGALG00000011894	-2.81833	0.00273479
ENSGALG00000024272	4.48227	0.00275515
ENSGALG00000013422	3.35751	0.00277871
ENSGALG00000046160	5.07891	0.00280418
ENSGALG00000005204	-2.17991	0.00281304
ENSGALG00000031275	-1.86411	0.00283007
ENSGALG00000041120	4.90252	0.00283683
ENSGALG00000044037	-5.55263	0.00283683
ENSGALG00000037464	-4.63392	0.00283936
ENSGALG00000054015	3.83056	0.00284929
ENSGALG00000028023	-5.56427	0.00284929
ENSGALG00000041346	2.48991	0.00288088
ENSGALG00000054319	-2.51212	0.00288088
ENSGALG00000017134	-2.43599	0.00289613
ENSGALG00000023757	-1.72213	0.00289948
ENSGALG00000015289	-3.21107	0.00290744
ENSGALG00000039432	3.51999	0.00292959
ENSGALG00000031570	-2.85296	0.00295019
ENSGALG00000045856	-3.67707	0.00296888
ENSGALG00000053121	4.41166	0.00296888
ENSGALG00000010612	2.98142	0.00296968
ENSGALG00000014690	-2.96231	0.00296968
ENSGALG00000002643	3.51887	0.00300162
ENSGALG00000011190	2.50737	0.00300162
ENSGALG00000001790	2.51649	0.00300162
ENSGALG00000037453	2.57046	0.00300473
ENSGALG00000044799	2.71695	0.00301367
ENSGALG00000027641	-2.12399	0.00301367
ENSGALG00000010470	-6.16199	0.00302657
ENSGALG00000031794	4.5672	0.00302809
ENSGALG00000015623	-3.7487	0.00303782
ENSGALG00000043694	-4.4269	0.00303782
ENSGALG00000004346	3.5218	0.00304318
ENSGALG00000013720	-4.36171	0.00304867
ENSGALG00000012577	-4.82292	0.00306435
ENSGALG00000000244	-6.04557	0.00306569
ENSGALG00000011020	1.7527	0.00308221
ENSGALG00000044362	-7.04884	0.00308672
ENSGALG00000003258	-3.5794	0.00308707
ENSGALG00000035505	4.69962	0.00308707
ENSGALG00000041573	2.08307	0.00310627
ENSGALG00000047103	1.76414	0.00310627
ENSGALG00000025941	5.26353	0.00310627
ENSGALG00000054317	-6.89923	0.00312232
ENSGALG00000000141	3.54354	0.00312232
ENSGALG00000015709	1.9066	0.00312584
ENSGALG00000002263	3.35719	0.0031571
ENSGALG00000011633	-4.2284	0.0031571
ENSGALG00000032854	3.09583	0.0031571
ENSGALG00000007948	-4.98522	0.00317411
ENSGALG00000029211	4.52295	0.003177
ENSGALG00000007470	2.22244	0.00318958
ENSGALG00000039708	3.09374	0.00318958
ENSGALG00000009904	5.10933	0.00323178
ENSGALG00000010338	7.31266	0.00325821
ENSGALG00000004771	3.52042	0.00327072
ENSGALG00000042460	2.22232	0.00327889
ENSGALG00000042538	-2.77077	0.00332683
ENSGALG00000032239	4.60875	0.00333347
ENSGALG00000054339	-3.71237	0.00335075
ENSGALG00000012913	-3.24808	0.003354
ENSGALG00000043806	-4.23349	0.003354
ENSGALG00000053594	-4.84997	0.00335619
ENSGALG00000002786	2.64617	0.00335619
ENSGALG00000042679	-2.55169	0.00336849
ENSGALG00000039447	-3.50695	0.00338713
ENSGALG00000016954	3.8541	0.00339837
ENSGALG00000038469	2.46171	0.00339837
ENSGALG00000017485	3.40609	0.0034172
ENSGALG00000012142	-5.38654	0.00341734
ENSGALG00000014060	2.25118	0.00342143
ENSGALG00000000918	-3.30855	0.00343612
ENSGALG00000016724	-2.17456	0.00344245
ENSGALG00000000820	-3.94553	0.00344857
ENSGALG00000011322	-5.76477	0.00346187
ENSGALG00000035726	4.85422	0.00350966
ENSGALG00000026970	1.60426	0.00353364
ENSGALG00000040836	-5.12798	0.00355452
ENSGALG00000001942	1.93759	0.00355452
ENSGALG00000031274	2.98264	0.00356832
ENSGALG00000014924	4.01042	0.00357468
ENSGALG00000052932	-2.85221	0.00357468
ENSGALG00000051868	-5.34949	0.00358206
ENSGALG00000028506	2.42927	0.00358697
ENSGALG00000014297	1.94306	0.00358697
ENSGALG00000034288	2.53209	0.00358697
ENSGALG00000049068	3.82717	0.00358821
ENSGALG00000038032	1.75732	0.00358821
ENSGALG00000041977	-2.22964	0.00358821
ENSGALG00000042647	-4.91656	0.00359208
ENSGALG00000002615	2.51138	0.00359208
ENSGALG00000043650	4.68864	0.00359208
ENSGALG00000047720	-3.42401	0.00359705
ENSGALG00000006558	-2.61887	0.00360931
ENSGALG00000014692	3.01632	0.0036271
ENSGALG00000040276	3.4964	0.0036271
ENSGALG00000026077	1.63758	0.00368829
ENSGALG00000030853	-4.27144	0.00368933
ENSGALG00000020331	3.11234	0.0036947
ENSGALG00000019716	-2.95596	0.00373105
ENSGALG00000008417	-5.44523	0.00378439
ENSGALG00000001595	2.63625	0.00378749
ENSGALG00000026460	-5.30532	0.00380315
ENSGALG00000027165	3.02377	0.00380315
ENSGALG00000036284	-3.72938	0.00381321
ENSGALG00000045185	3.00831	0.00381321
ENSGALG00000011366	-4.4954	0.00384093
ENSGALG00000009266	-4.84434	0.00384166
ENSGALG00000034213	2.85282	0.00384794
ENSGALG00000003113	2.1242	0.00391044
ENSGALG00000049282	-4.14673	0.00391617
ENSGALG00000037587	6.19069	0.00394069
ENSGALG00000041078	-2.0508	0.0039447
ENSGALG00000030350	-2.99118	0.00395655
ENSGALG00000004245	1.81025	0.00400569
ENSGALG00000020927	1.80681	0.00401651
ENSGALG00000027484	-4.42152	0.00401651
ENSGALG00000006165	5.26245	0.00405747
ENSGALG00000018977	6.07899	0.0041291
ENSGALG00000044763	4.5367	0.00413661
ENSGALG00000027629	2.55241	0.00414707
ENSGALG00000011484	-2.9392	0.00415007
ENSGALG00000039269	2.32114	0.00417524
ENSGALG00000007675	3.95134	0.00417524
ENSGALG00000006491	3.52579	0.00417716
ENSGALG00000008756	2.24187	0.00417716
ENSGALG00000048035	3.6363	0.00417821
ENSGALG00000011203	2.77284	0.00417821
ENSGALG00000053112	-3.96634	0.00417821
ENSGALG00000001383	-2.34371	0.00417821
ENSGALG00000000764	1.73187	0.00417821
ENSGALG00000004594	2.87849	0.00417821
ENSGALG00000054264	3.17825	0.00420983
ENSGALG00000028595	-4.06536	0.00421624
ENSGALG00000025851	2.92643	0.00421679
ENSGALG00000030005	3.63364	0.00421679
ENSGALG00000008256	2.17849	0.00424121
ENSGALG00000006511	2.96598	0.00425105
ENSGALG00000004841	3.67169	0.00425105
ENSGALG00000015808	-1.99414	0.00431817
ENSGALG00000037944	1.80945	0.00432024
ENSGALG00000007158	2.8096	0.00432318
ENSGALG00000002192	3.23512	0.00433025
ENSGALG00000010978	-4.54567	0.00433174
ENSGALG00000026902	-3.15661	0.00436371
ENSGALG00000051458	3.79043	0.00440771
ENSGALG00000012237	1.89255	0.00440784
ENSGALG00000007478	-3.77139	0.00442598
ENSGALG00000039738	-5.3514	0.00443909
ENSGALG00000008731	-2.91256	0.00444481
ENSGALG00000046955	-4.37067	0.00445025
ENSGALG00000010009	-5.33382	0.00447612
ENSGALG00000005757	1.88283	0.00447612
ENSGALG00000002350	-3.663	0.00450138
ENSGALG00000016779	-2.41317	0.00450573
ENSGALG00000016509	-2.59867	0.00451382
ENSGALG00000028978	-2.62707	0.00452292
ENSGALG00000002797	-2.00582	0.00452299
ENSGALG00000005826	-4.31472	0.00454232
ENSGALG00000049145	4.46333	0.00455026
ENSGALG00000035228	-6.79433	0.00455026
ENSGALG00000032260	2.63992	0.00455835
ENSGALG00000008172	1.62899	0.00459147
ENSGALG00000009479	4.40855	0.00460954
ENSGALG00000013943	1.68588	0.00462779
ENSGALG00000008465	-4.33972	0.00462779
ENSGALG00000004657	2.34407	0.00462779
ENSGALG00000003354	4.21253	0.00462786
ENSGALG00000009110	2.02289	0.00463383
ENSGALG00000003578	2.65789	0.00467072
ENSGALG00000001437	3.99172	0.00471736
ENSGALG00000016286	3.40307	0.00472057
ENSGALG00000006443	4.35719	0.00472057
ENSGALG00000013268	-4.0887	0.00474636
ENSGALG00000003636	2.85706	0.00475044
ENSGALG00000034834	-3.83732	0.00477005
ENSGALG00000011434	-3.23529	0.00478065
ENSGALG00000029983	4.73178	0.00480117
ENSGALG00000047761	2.05626	0.00480256
ENSGALG00000005462	-3.10839	0.00487065
ENSGALG00000047760	-4.24202	0.00493806
ENSGALG00000030038	1.86945	0.00494199
ENSGALG00000007618	-4.67544	0.00494295
ENSGALG00000007570	-2.52135	0.00499511
ENSGALG00000006693	-8.65448	0.00499511
ENSGALG00000034100	-3.35397	0.00502374
ENSGALG00000033279	4.45846	0.00502455
ENSGALG00000049411	-3.47008	0.00502455
ENSGALG00000004096	-5.02923	0.00507518
ENSGALG00000040926	3.0161	0.00509777
ENSGALG00000003284	2.235	0.00510389
ENSGALG00000027064	2.92693	0.00510732
ENSGALG00000026981	-3.94917	0.00513955
ENSGALG00000037828	2.77719	0.0051969
ENSGALG00000025881	3.16608	0.00523182
ENSGALG00000046353	-3.73475	0.00523764
ENSGALG00000011684	4.32674	0.00523764
ENSGALG00000010719	3.97174	0.00524425
ENSGALG00000050065	2.75906	0.00526681
ENSGALG00000009592	2.04063	0.005268
ENSGALG00000053961	-3.66548	0.00528188
ENSGALG00000013356	2.31408	0.00529333
ENSGALG00000007084	2.00457	0.00537884
ENSGALG00000000184	-5.59152	0.00540012
ENSGALG00000053275	-4.68825	0.00547004
ENSGALG00000007503	-4.46724	0.00547019
ENSGALG00000006267	2.43012	0.00550158
ENSGALG00000013745	2.90357	0.00550158
ENSGALG00000016322	-2.47822	0.00550158
ENSGALG00000009040	-2.05231	0.00550567
ENSGALG00000011931	1.64837	0.00550567
ENSGALG00000003196	3.42551	0.00553414
ENSGALG00000053383	-5.41496	0.00558617
ENSGALG00000005024	-2.63962	0.00561769
ENSGALG00000006378	2.38287	0.00561769
ENSGALG00000015906	1.75861	0.00561769
ENSGALG00000050444	-5.43369	0.00561927
ENSGALG00000043033	-5.396	0.00561927
ENSGALG00000038502	2.72461	0.00564472
ENSGALG00000013817	-3.4969	0.00566943
ENSGALG00000013624	2.92652	0.00567432
ENSGALG00000002945	-2.80259	0.00570404
ENSGALG00000021017	-2.50332	0.00572399
ENSGALG00000032231	2.55425	0.00574074
ENSGALG00000010223	3.61179	0.00574725
ENSGALG00000005688	3.0915	0.00579955
ENSGALG00000034478	3.23017	0.005866
ENSGALG00000017062	-3.719	0.00589848
ENSGALG00000006402	2.81875	0.00593402
ENSGALG00000036395	3.52307	0.00593402
ENSGALG00000010371	-3.1981	0.00594173
ENSGALG00000038740	4.05216	0.00600224
ENSGALG00000029971	-2.6686	0.00604954
ENSGALG00000009890	2.09749	0.0060616
ENSGALG00000049191	-5.31043	0.00606529
ENSGALG00000048396	-5.88472	0.00607477
ENSGALG00000048776	4.07759	0.00607477
ENSGALG00000016569	3.54731	0.00608416
ENSGALG00000039448	1.99726	0.00609346
ENSGALG00000009501	2.02445	0.00609346
ENSGALG00000002282	-4.40283	0.00611302
ENSGALG00000048767	3.1787	0.00611805
ENSGALG00000007808	-2.61874	0.00617406
ENSGALG00000010737	-5.54104	0.00624524
ENSGALG00000004476	2.44353	0.00626976
ENSGALG00000048721	-4.12912	0.00629253
ENSGALG00000015362	3.15055	0.00631017
ENSGALG00000005408	2.49601	0.00634819
ENSGALG00000047578	5.90385	0.00634819
ENSGALG00000001486	3.02917	0.00640576
ENSGALG00000041577	3.64285	0.00644916
ENSGALG00000013546	4.42979	0.00645813
ENSGALG00000045090	3.67953	0.00647362
ENSGALG00000039772	-3.51609	0.00652499
ENSGALG00000009725	2.66048	0.00652499
ENSGALG00000045876	4.28873	0.00653238
ENSGALG00000008623	-1.89212	0.00656417
ENSGALG00000016920	-2.88456	0.00656417
ENSGALG00000036005	-3.13982	0.00662077
ENSGALG00000009935	-5.13289	0.00662077
ENSGALG00000025743	2.91983	0.00665424
ENSGALG00000013753	-4.45626	0.00668775
ENSGALG00000031423	-3.4729	0.00668775
ENSGALG00000050893	2.93586	0.00670443
ENSGALG00000050441	3.29074	0.00678757
ENSGALG00000016744	5.26826	0.00679544
ENSGALG00000011181	1.76527	0.00682537
ENSGALG00000030376	-1.72838	0.00683792
ENSGALG00000016702	-2.84001	0.00688858
ENSGALG00000030866	-2.5677	0.00690145
ENSGALG00000034625	1.91206	0.00691072
ENSGALG00000031205	3.76745	0.00693592
ENSGALG00000005303	-4.61654	0.00694342
ENSGALG00000037826	4.65605	0.00696579
ENSGALG00000032051	1.83286	0.00697968
ENSGALG00000034347	2.67222	0.00700203
ENSGALG00000006376	-5.36508	0.0070127
ENSGALG00000010502	-2.49906	0.0070127
ENSGALG00000016500	3.22208	0.00701774
ENSGALG00000014980	-3.32727	0.00701774
ENSGALG00000014163	-2.43483	0.00701774
ENSGALG00000011409	1.98416	0.00703404
ENSGALG00000005589	3.23338	0.00703404
ENSGALG00000012944	2.66495	0.00712477
ENSGALG00000016431	5.203	0.00714076
ENSGALG00000008188	-4.2459	0.00714076
ENSGALG00000043016	3.90651	0.00715988
ENSGALG00000044479	-2.70563	0.00717094
ENSGALG00000040541	2.16344	0.00724819
ENSGALG00000007907	-3.34117	0.00724819
ENSGALG00000015916	-2.39499	0.00726011
ENSGALG00000037811	-4.56429	0.00732768
ENSGALG00000034397	-2.96207	0.00736408
ENSGALG00000016342	-6.24504	0.00737768
ENSGALG00000039652	-2.62593	0.00742375
ENSGALG00000025738	-2.632	0.00744129
ENSGALG00000027757	-2.02725	0.00745928
ENSGALG00000049536	2.21349	0.00745928
ENSGALG00000040833	2.47376	0.0075104
ENSGALG00000013607	2.52481	0.0075104
ENSGALG00000042476	-2.49755	0.0075104
ENSGALG00000000466	2.72336	0.0075104
ENSGALG00000043415	3.16633	0.00751426
ENSGALG00000007147	-3.74378	0.00755385
ENSGALG00000008722	6.8422	0.00757192
ENSGALG00000007994	-3.24838	0.00762976
ENSGALG00000015037	-2.73722	0.00762976
ENSGALG00000003045	1.97569	0.00765545
ENSGALG00000003213	2.76029	0.00768478
ENSGALG00000051950	4.0007	0.00771781
ENSGALG00000028457	-4.41918	0.00773958
ENSGALG00000003660	4.01432	0.00776769
ENSGALG00000015877	-2.86095	0.00779303
ENSGALG00000020895	3.93547	0.00781026
ENSGALG00000014561	2.4611	0.00781026
ENSGALG00000032190	2.32557	0.00781026
ENSGALG00000019060	3.21675	0.00781324
ENSGALG00000037997	-4.40803	0.00781324
ENSGALG00000001768	-3.72821	0.00781619
ENSGALG00000040368	1.63745	0.00785958
ENSGALG00000007314	3.96781	0.00789839
ENSGALG00000054256	3.06378	0.00793649
ENSGALG00000042375	4.27441	0.00795572
ENSGALG00000015528	3.24454	0.00796054
ENSGALG00000040586	1.84918	0.00797875
ENSGALG00000015618	4.47592	0.00804015
ENSGALG00000000209	2.52039	0.00804996
ENSGALG00000008436	-2.23657	0.00808378
ENSGALG00000004266	2.12605	0.00811611
ENSGALG00000035017	2.17603	0.00811611
ENSGALG00000050965	-4.33036	0.00813584
ENSGALG00000034085	4.86692	0.00813584
ENSGALG00000001559	5.47878	0.00813637
ENSGALG00000040896	-2.08181	0.00825825
ENSGALG00000054444	-4.02669	0.00825825
ENSGALG00000026161	3.69579	0.00827878
ENSGALG00000013098	-1.74189	0.00835691
ENSGALG00000016687	3.17243	0.00838145
ENSGALG00000047314	1.6959	0.00838314
ENSGALG00000010323	2.6887	0.00842052
ENSGALG00000000367	-4.53132	0.00842318
ENSGALG00000041625	2.09114	0.00842318
ENSGALG00000047211	4.23677	0.00843547
ENSGALG00000013569	1.90706	0.00845832
ENSGALG00000023626	-2.86064	0.00847256
ENSGALG00000047323	-1.96002	0.00850335
ENSGALG00000016651	-3.47547	0.00850369
ENSGALG00000009301	-3.64297	0.00850585
ENSGALG00000038606	-4.15981	0.00853404
ENSGALG00000006217	-4.77464	0.00860012
ENSGALG00000042577	-6.59539	0.00863962
ENSGALG00000035060	2.4432	0.00865687
ENSGALG00000030609	1.87289	0.00867559
ENSGALG00000005077	-2.59718	0.00867559
ENSGALG00000003374	-1.95709	0.00869777
ENSGALG00000031284	-2.37919	0.00870246
ENSGALG00000054799	5.581	0.00873238
ENSGALG00000006785	2.26134	0.00873466
ENSGALG00000013674	-1.98163	0.00873924
ENSGALG00000046502	3.71906	0.00873924
ENSGALG00000038604	1.66922	0.00873924
ENSGALG00000009207	-4.36605	0.00873924
ENSGALG00000030008	2.34881	0.0088058
ENSGALG00000016919	6.04721	0.0088058
ENSGALG00000046210	-4.27169	0.00880642
ENSGALG00000038528	1.78712	0.00884195
ENSGALG00000002097	-3.35165	0.0088628
ENSGALG00000045478	3.00402	0.00886718
ENSGALG00000010977	-3.57695	0.00887948
ENSGALG00000002622	2.40432	0.00889123
ENSGALG00000045196	-2.6143	0.00892575
ENSGALG00000008903	-2.51383	0.00894241
ENSGALG00000015356	-1.94765	0.00896931
ENSGALG00000007717	3.19832	0.00899428
ENSGALG00000013177	2.82532	0.00899428
ENSGALG00000032469	2.7342	0.00905769
ENSGALG00000042521	2.81125	0.00906269
ENSGALG00000051492	-3.88435	0.0090752
ENSGALG00000031869	-7.36611	0.0090752
ENSGALG00000050359	3.72114	0.00913631
ENSGALG00000012866	-3.06692	0.00917139
ENSGALG00000033090	2.05889	0.00919676
ENSGALG00000054998	-5.28026	0.00920681
ENSGALG00000016761	-2.65899	0.00922881
ENSGALG00000034982	2.51745	0.00926752
ENSGALG00000021238	-4.23075	0.00934943
ENSGALG00000033791	3.69211	0.00937996
ENSGALG00000015235	3.9562	0.00940966
ENSGALG00000016661	3.01214	0.00940966
ENSGALG00000001826	-2.11141	0.00940966
ENSGALG00000042726	-4.36585	0.00940966
ENSGALG00000047077	-2.15622	0.00940966
ENSGALG00000015413	-4.26646	0.00942816
ENSGALG00000007305	-2.82251	0.00944014
ENSGALG00000011783	4.92678	0.00944686
ENSGALG00000039032	2.28261	0.00947808
ENSGALG00000016332	2.21229	0.00949853
ENSGALG00000052552	3.73081	0.00949853
ENSGALG00000016227	3.55781	0.00952191
ENSGALG00000042664	-6.83434	0.00959931
ENSGALG00000053583	1.75524	0.00967421
ENSGALG00000007998	-5.61997	0.00968189
ENSGALG00000039781	-1.74363	0.00969152
ENSGALG00000011880	-2.04536	0.00969152
ENSGALG00000021353	4.19082	0.0097379
ENSGALG00000029017	2.06443	0.00981946
ENSGALG00000013372	2.71041	0.00987079
ENSGALG00000047403	-2.1313	0.00987878
ENSGALG00000014201	2.98174	0.00989121
ENSGALG00000039982	4.02101	0.00992077
ENSGALG00000047031	2.29582	0.00996656
ENSGALG00000005102	-4.42474	0.0100027
ENSGALG00000029944	-3.83306	0.0101217
ENSGALG00000015412	-2.28189	0.0101217
ENSGALG00000049654	-5.16361	0.0101534
ENSGALG00000033365	-2.31647	0.0101601
ENSGALG00000006598	-2.72338	0.0101601
ENSGALG00000010864	-2.48369	0.0102187
ENSGALG00000010402	-3.65491	0.0103066
ENSGALG00000001111	-6.1056	0.0103178
ENSGALG00000016674	-3.33667	0.0103178
ENSGALG00000029596	-4.15432	0.0103434
ENSGALG00000014192	2.74563	0.0103666
ENSGALG00000006868	-3.27341	0.0103666
ENSGALG00000016774	-3.4797	0.0103676
ENSGALG00000052799	-2.77377	0.0103723
ENSGALG00000010595	3.91041	0.0104187
ENSGALG00000016361	-3.06204	0.0104592
ENSGALG00000048718	4.55294	0.0105154
ENSGALG00000042908	3.33157	0.010827
ENSGALG00000044975	-4.44979	0.0108362
ENSGALG00000008022	1.71604	0.0108498
ENSGALG00000010825	-1.95373	0.0108805
ENSGALG00000049487	3.33125	0.0110304
ENSGALG00000009422	2.6902	0.0110651
ENSGALG00000014528	2.77232	0.0110651
ENSGALG00000008741	3.66278	0.011138
ENSGALG00000002147	1.71303	0.0111625
ENSGALG00000016602	-2.10498	0.0113429
ENSGALG00000003562	-4.24912	0.0113429
ENSGALG00000010638	2.21592	0.0113429
ENSGALG00000027093	2.08087	0.0113904
ENSGALG00000045596	3.86628	0.0114001
ENSGALG00000027920	-3.24302	0.0114705
ENSGALG00000011673	3.87242	0.011502
ENSGALG00000049660	4.02833	0.0115068
ENSGALG00000034507	2.05169	0.0115696
ENSGALG00000010770	-2.31592	0.0115866
ENSGALG00000007676	2.57291	0.0116414
ENSGALG00000010567	-1.9182	0.0116914
ENSGALG00000002974	-4.67052	0.0119029
ENSGALG00000054262	-4.2343	0.0119272
ENSGALG00000053836	2.69488	0.011951
ENSGALG00000049682	4.89335	0.011951
ENSGALG00000046098	2.06048	0.0119595
ENSGALG00000012418	-2.47024	0.0119814
ENSGALG00000017132	1.95568	0.0119912
ENSGALG00000040632	1.8897	0.0120008
ENSGALG00000001717	1.90428	0.0120084
ENSGALG00000016447	1.65521	0.0120084
ENSGALG00000051188	1.89569	0.0120235
ENSGALG00000035903	-2.31941	0.0121351
ENSGALG00000008666	3.40608	0.0121702
ENSGALG00000036441	2.45733	0.0121767
ENSGALG00000044851	3.2322	0.0122768
ENSGALG00000008452	-2.26089	0.0123261
ENSGALG00000004059	-2.59384	0.0123626
ENSGALG00000038374	1.92763	0.0123656
ENSGALG00000015441	2.59206	0.0124479
ENSGALG00000037888	2.67587	0.0124529
ENSGALG00000034119	-5.61498	0.0124733
ENSGALG00000039171	2.70467	0.0125433
ENSGALG00000008970	2.78261	0.0125633
ENSGALG00000004297	-3.41501	0.0126183
ENSGALG00000005541	-3.43169	0.0126801
ENSGALG00000030276	-1.96821	0.0128276
ENSGALG00000000533	1.7445	0.0128556
ENSGALG00000004184	2.20906	0.0128638
ENSGALG00000030007	3.04138	0.0129003
ENSGALG00000028095	-3.84494	0.0129956
ENSGALG00000012483	-5.58335	0.0129956
ENSGALG00000046487	-4.23496	0.0129956
ENSGALG00000014453	2.26321	0.0129956
ENSGALG00000029445	4.34127	0.0129956
ENSGALG00000041955	-2.74075	0.0130104
ENSGALG00000033690	1.69299	0.0130426
ENSGALG00000038812	1.87047	0.0130935
ENSGALG00000040864	1.72348	0.0131073
ENSGALG00000052375	3.26482	0.0131528
ENSGALG00000035049	-2.25818	0.0133237
ENSGALG00000002219	-1.84312	0.0133237
ENSGALG00000009205	-3.69953	0.0134646
ENSGALG00000017003	-2.95351	0.0134943
ENSGALG00000012988	-2.98492	0.0134943
ENSGALG00000016173	3.1394	0.0135808
ENSGALG00000013777	-1.65057	0.0135808
ENSGALG00000013409	3.31508	0.0136293
ENSGALG00000026422	2.1653	0.0136393
ENSGALG00000011572	1.90337	0.0136713
ENSGALG00000047265	-3.14131	0.0137535
ENSGALG00000015105	2.092	0.0137535
ENSGALG00000004734	2.60861	0.0138276
ENSGALG00000024171	3.44104	0.0138419
ENSGALG00000038292	1.81069	0.0138435
ENSGALG00000051056	3.1262	0.0139103
ENSGALG00000001882	2.80321	0.0140198
ENSGALG00000030661	1.77859	0.0140198
ENSGALG00000011259	3.74244	0.0140767
ENSGALG00000052859	-5.3567	0.0140767
ENSGALG00000001547	1.66399	0.0140767
ENSGALG00000043947	3.47919	0.0141698
ENSGALG00000047563	3.73016	0.0141864
ENSGALG00000042599	2.08717	0.0142299
ENSGALG00000006900	2.67206	0.0142553
ENSGALG00000013784	1.77972	0.014259
ENSGALG00000004812	2.4756	0.0142758
ENSGALG00000014202	-5.52109	0.0142767
ENSGALG00000004562	2.73891	0.0142767
ENSGALG00000027885	-2.34185	0.0143089
ENSGALG00000032799	2.07934	0.0143406
ENSGALG00000040258	1.67206	0.0143553
ENSGALG00000048461	-3.89921	0.0144221
ENSGALG00000003550	-3.16422	0.0144376
ENSGALG00000005957	4.81454	0.014451
ENSGALG00000004974	-2.29067	0.0144867
ENSGALG00000016281	-2.95685	0.0146506
ENSGALG00000030120	1.65796	0.0147524
ENSGALG00000015409	-2.50765	0.0147668
ENSGALG00000009495	-2.38239	0.0148394
ENSGALG00000029308	-2.20509	0.0148881
ENSGALG00000050896	4.7394	0.0148944
ENSGALG00000008393	-2.32976	0.0149358
ENSGALG00000007139	-3.51781	0.0150977
ENSGALG00000008747	2.99367	0.015184
ENSGALG00000008554	2.97503	0.015238
ENSGALG00000005194	5.01882	0.0152384
ENSGALG00000047878	3.74551	0.0152384
ENSGALG00000010468	-3.32015	0.0152384
ENSGALG00000051266	1.75675	0.0154786
ENSGALG00000004365	-2.86361	0.0154822
ENSGALG00000014277	2.99102	0.0154822
ENSGALG00000007152	-1.51821	0.0155382
ENSGALG00000010956	-2.06669	0.015559
ENSGALG00000035814	2.8947	0.0155774
ENSGALG00000004613	2.99754	0.0156414
ENSGALG00000000137	1.69738	0.0156414
ENSGALG00000037242	-3.51098	0.0156414
ENSGALG00000007837	-2.25747	0.015648
ENSGALG00000003212	-4.0369	0.0156972
ENSGALG00000054096	-6.07777	0.0157945
ENSGALG00000011469	2.19171	0.0157945
ENSGALG00000038969	4.51686	0.0157945
ENSGALG00000009759	-2.56997	0.0158297
ENSGALG00000013495	2.75426	0.0158297
ENSGALG00000032887	3.13181	0.0159602
ENSGALG00000034649	-2.67121	0.0159602
ENSGALG00000016708	-1.82854	0.0159655
ENSGALG00000027897	4.11891	0.015989
ENSGALG00000039238	3.21493	0.015989
ENSGALG00000010708	-2.14089	0.0161077
ENSGALG00000016713	1.69888	0.0161343
ENSGALG00000010117	-1.80087	0.0163057
ENSGALG00000011625	1.7664	0.01634
ENSGALG00000029066	1.74401	0.0164396
ENSGALG00000019276	-3.11341	0.0164568
ENSGALG00000007098	-3.48354	0.0165309
ENSGALG00000030031	-3.96285	0.0165309
ENSGALG00000034493	3.10999	0.0165351
ENSGALG00000037258	2.00949	0.0165351
ENSGALG00000044874	2.99237	0.0165376
ENSGALG00000031270	1.84537	0.0167158
ENSGALG00000023142	-4.46424	0.0167173
ENSGALG00000033966	-3.70497	0.0169403
ENSGALG00000009402	-2.55628	0.0169532
ENSGALG00000028041	2.51039	0.0169876
ENSGALG00000033792	2.11185	0.0170111
ENSGALG00000030179	2.01785	0.0170154
ENSGALG00000037167	4.50561	0.0170912
ENSGALG00000000589	2.14963	0.017276
ENSGALG00000029446	3.4352	0.017295
ENSGALG00000004747	-2.15594	0.017298
ENSGALG00000031551	-1.54268	0.0173415
ENSGALG00000037286	3.25097	0.017499
ENSGALG00000016981	4.36697	0.0175251
ENSGALG00000008963	1.82627	0.0176087
ENSGALG00000012219	-3.4181	0.0177276
ENSGALG00000015290	3.40261	0.0178628
ENSGALG00000004858	1.65635	0.0179548
ENSGALG00000053871	2.3022	0.0179851
ENSGALG00000047141	-2.20035	0.0180848
ENSGALG00000003319	2.65619	0.0182662
ENSGALG00000002840	-4.60227	0.0183495
ENSGALG00000026119	-2.3907	0.0185753
ENSGALG00000029152	1.62172	0.0185753
ENSGALG00000042730	1.55021	0.0186366
ENSGALG00000031209	1.91559	0.0186366
ENSGALG00000029940	3.8928	0.018809
ENSGALG00000039735	-3.83058	0.0188724
ENSGALG00000010881	3.23285	0.0188724
ENSGALG00000031572	4.12487	0.0188887
ENSGALG00000032723	2.55564	0.018937
ENSGALG00000015892	-2.02635	0.019049
ENSGALG00000023760	-4.73388	0.0191016
ENSGALG00000041323	3.72581	0.0191479
ENSGALG00000035629	-1.85816	0.0191957
ENSGALG00000010736	-4.27472	0.0193716
ENSGALG00000009052	-2.01985	0.0195014
ENSGALG00000002452	-1.75049	0.0195124
ENSGALG00000000863	-1.90405	0.0195372
ENSGALG00000003013	-8.45669	0.0195877
ENSGALG00000008855	-2.47911	0.0196404
ENSGALG00000008317	-2.47006	0.0197025
ENSGALG00000043701	2.00402	0.0197422
ENSGALG00000052650	1.91588	0.0197422
ENSGALG00000008425	-5.06286	0.0197692
ENSGALG00000027305	2.68957	0.0197961
ENSGALG00000010663	-1.93786	0.019918
ENSGALG00000035492	2.41326	0.019918
ENSGALG00000011319	-2.76623	0.0199386
ENSGALG00000014321	-2.19214	0.0199876
ENSGALG00000019215	-1.79895	0.0200099
ENSGALG00000025996	1.98095	0.0200219
ENSGALG00000044471	-2.00437	0.0200235
ENSGALG00000010435	2.59133	0.0200697
ENSGALG00000035153	2.67172	0.0201379
ENSGALG00000053860	3.25427	0.0201928
ENSGALG00000028659	3.35721	0.0201928
ENSGALG00000044313	2.4809	0.0202294
ENSGALG00000010017	1.60738	0.0202826
ENSGALG00000016125	-3.69738	0.0202826
ENSGALG00000014537	2.15078	0.0202967
ENSGALG00000043771	-2.50155	0.0202967
ENSGALG00000000919	-2.16468	0.0203257
ENSGALG00000035804	-1.72838	0.0203384
ENSGALG00000006842	1.66156	0.0203384
ENSGALG00000012056	2.58574	0.020469
ENSGALG00000013001	-4.53326	0.020469
ENSGALG00000028871	-4.60965	0.0205582
ENSGALG00000009431	-4.01723	0.0205591
ENSGALG00000009805	-3.20717	0.0206341
ENSGALG00000026311	2.56435	0.0210488
ENSGALG00000049236	-2.10259	0.0210536
ENSGALG00000006453	-3.30302	0.0212383
ENSGALG00000014688	1.83935	0.0212383
ENSGALG00000017031	-2.49054	0.0212452
ENSGALG00000023193	2.50473	0.0212452
ENSGALG00000050742	2.06464	0.0213123
ENSGALG00000016990	-1.93711	0.0213463
ENSGALG00000011222	3.20228	0.0213463
ENSGALG00000006374	3.63833	0.0213463
ENSGALG00000026884	2.21924	0.0213463
ENSGALG00000027805	2.05287	0.0213463
ENSGALG00000017120	2.74829	0.0213789
ENSGALG00000033666	1.90323	0.0214016
ENSGALG00000036133	-2.24016	0.021457
ENSGALG00000009028	-1.95559	0.021551
ENSGALG00000003475	-1.80695	0.0215569
ENSGALG00000011206	-2.46176	0.0218453
ENSGALG00000005030	2.6	0.0219283
ENSGALG00000010854	3.65588	0.0219379
ENSGALG00000029673	-2.28637	0.0219409
ENSGALG00000029287	-4.94745	0.0220929
ENSGALG00000006526	-4.65609	0.0221873
ENSGALG00000020827	-1.8824	0.022215
ENSGALG00000019979	-1.80637	0.0223829
ENSGALG00000035099	3.08698	0.022442
ENSGALG00000002099	-1.78614	0.0224595
ENSGALG00000010313	-2.63887	0.0225024
ENSGALG00000012404	1.7435	0.0225071
ENSGALG00000010921	-2.50404	0.022613
ENSGALG00000033087	2.42876	0.0226999
ENSGALG00000048624	-3.80569	0.0227244
ENSGALG00000032335	2.12995	0.0228175
ENSGALG00000010494	-4.26828	0.0228175
ENSGALG00000007543	-3.23758	0.0231173
ENSGALG00000006717	-3.39767	0.0233555
ENSGALG00000007620	-2.89312	0.0233592
ENSGALG00000049859	2.76289	0.0233696
ENSGALG00000037802	-1.74494	0.0233846
ENSGALG00000036492	-2.53207	0.0234957
ENSGALG00000009470	-1.94387	0.0235427
ENSGALG00000015513	2.30843	0.0235427
ENSGALG00000009355	-4.86662	0.0235873
ENSGALG00000041616	-1.74592	0.0236196
ENSGALG00000042936	-3.57115	0.0237316
ENSGALG00000013821	1.98963	0.0240042
ENSGALG00000006346	4.12721	0.0240868
ENSGALG00000016446	-2.14475	0.0240996
ENSGALG00000032041	4.05908	0.0240996
ENSGALG00000005439	-2.19963	0.0242227
ENSGALG00000016622	-2.50355	0.0242227
ENSGALG00000021688	2.07583	0.0242925
ENSGALG00000043582	-2.45826	0.0243792
ENSGALG00000033186	-2.60197	0.0244348
ENSGALG00000011744	-2.19219	0.0244537
ENSGALG00000001894	2.9212	0.0244865
ENSGALG00000010331	3.12725	0.0245431
ENSGALG00000031776	-3.14498	0.024599
ENSGALG00000028681	2.76371	0.0246024
ENSGALG00000021653	-1.98074	0.0247985
ENSGALG00000029027	2.53734	0.0248118
ENSGALG00000034971	-3.16766	0.0248118
ENSGALG00000008270	2.42019	0.0248667
ENSGALG00000006355	1.80724	0.0249704
ENSGALG00000004028	5.09994	0.0249891
ENSGALG00000006061	1.83704	0.0251489
ENSGALG00000037671	-3.76023	0.0251605
ENSGALG00000007237	1.47869	0.0252215
ENSGALG00000038559	3.67936	0.0254419
ENSGALG00000040026	-4.48162	0.0254589
ENSGALG00000016886	-1.87079	0.0254589
ENSGALG00000002549	3.04273	0.0255462
ENSGALG00000007695	1.64326	0.0255493
ENSGALG00000037867	1.82335	0.0255961
ENSGALG00000017167	2.26913	0.0256192
ENSGALG00000034218	1.55526	0.0256215
ENSGALG00000015573	2.97846	0.0258338
ENSGALG00000051203	2.8503	0.0258537
ENSGALG00000013085	3.77286	0.0259753
ENSGALG00000005806	-3.55257	0.0259907
ENSGALG00000028411	4.24322	0.0259907
ENSGALG00000014496	2.18002	0.0264095
ENSGALG00000048063	1.71398	0.0264829
ENSGALG00000037953	-1.71603	0.0264829
ENSGALG00000039209	-2.95254	0.026496
ENSGALG00000035842	2.5517	0.0266799
ENSGALG00000019322	3.7632	0.0266799
ENSGALG00000000109	2.03049	0.0267002
ENSGALG00000032717	3.33001	0.0268837
ENSGALG00000010187	-3.91912	0.0269796
ENSGALG00000038775	-3.51217	0.0269796
ENSGALG00000041845	2.44376	0.0269796
ENSGALG00000009667	-4.01909	0.0270118
ENSGALG00000037553	1.52243	0.027223
ENSGALG00000030095	-1.90908	0.0272397
ENSGALG00000001964	-1.75293	0.0272397
ENSGALG00000010857	-3.76253	0.0272397
ENSGALG00000040784	1.77872	0.0272747
ENSGALG00000026928	-2.84793	0.0273055
ENSGALG00000024486	2.82158	0.0273055
ENSGALG00000014847	-4.47086	0.0273775
ENSGALG00000053371	2.40612	0.0274403
ENSGALG00000016854	2.11062	0.027787
ENSGALG00000014391	-2.02285	0.027787
ENSGALG00000009895	-3.69928	0.027787
ENSGALG00000049122	3.22133	0.0278068
ENSGALG00000046384	-5.0082	0.0279769
ENSGALG00000006937	-1.81906	0.0280071
ENSGALG00000032405	-2.66888	0.0281025
ENSGALG00000011473	-2.79345	0.0281025
ENSGALG00000048236	2.35885	0.0281025
ENSGALG00000012480	1.55669	0.0281025
ENSGALG00000040549	3.00426	0.0281025
ENSGALG00000051766	3.36939	0.0281222
ENSGALG00000015519	-3.6171	0.0281222
ENSGALG00000034168	-2.06416	0.0281512
ENSGALG00000003400	1.66273	0.0282671
ENSGALG00000023683	-1.53062	0.0282671
ENSGALG00000000394	-4.82185	0.0282757
ENSGALG00000043329	1.70515	0.0285077
ENSGALG00000003129	-2.12981	0.0285119
ENSGALG00000031571	3.76405	0.0286339
ENSGALG00000043006	1.5622	0.0287438
ENSGALG00000023472	2.59816	0.0290427
ENSGALG00000005754	4.00162	0.0290427
ENSGALG00000004878	-2.2146	0.0290753
ENSGALG00000030607	2.61105	0.0291098
ENSGALG00000007525	3.06291	0.0291832
ENSGALG00000009169	1.88424	0.0294675
ENSGALG00000014678	-3.41414	0.0295583
ENSGALG00000026424	1.81034	0.0299634
ENSGALG00000016895	-2.32672	0.030143
ENSGALG00000015040	2.70093	0.0301983
ENSGALG00000034708	-2.48743	0.0301983
ENSGALG00000017052	-5.00554	0.0301983
ENSGALG00000052537	2.95132	0.0302213
ENSGALG00000031958	1.88175	0.0302634
ENSGALG00000012796	-2.68892	0.0302761
ENSGALG00000036300	1.83306	0.0303437
ENSGALG00000013091	-2.42471	0.0304522
ENSGALG00000034561	-4.104	0.0304875
ENSGALG00000027655	-3.48572	0.0305853
ENSGALG00000053549	3.54997	0.0306619
ENSGALG00000051027	3.62474	0.0306679
ENSGALG00000033698	-2.66256	0.0308549
ENSGALG00000012462	2.50465	0.0308591
ENSGALG00000005601	-4.23854	0.0310923
ENSGALG00000023950	-1.78049	0.0311178
ENSGALG00000049511	2.75345	0.0312073
ENSGALG00000032506	2.16298	0.0312655
ENSGALG00000014568	1.94068	0.031427
ENSGALG00000008469	-1.8486	0.0315827
ENSGALG00000000736	2.26856	0.032173
ENSGALG00000011192	1.62116	0.0322521
ENSGALG00000007171	3.25798	0.0323172
ENSGALG00000010226	1.85965	0.032345
ENSGALG00000008150	-1.88113	0.0324538
ENSGALG00000009168	1.83157	0.0324599
ENSGALG00000016144	-2.36259	0.0325835
ENSGALG00000053682	1.5832	0.0326793
ENSGALG00000015388	2.45753	0.0329115
ENSGALG00000009173	3.58786	0.032922
ENSGALG00000018557	1.71408	0.032922
ENSGALG00000008907	-2.60366	0.0331065
ENSGALG00000002108	-2.93766	0.0333184
ENSGALG00000053321	2.79644	0.033476
ENSGALG00000052573	1.61744	0.0335256
ENSGALG00000042816	-1.6901	0.0335962
ENSGALG00000002663	1.96716	0.0337312
ENSGALG00000055117	2.68519	0.0337312
ENSGALG00000011623	-3.37694	0.0337312
ENSGALG00000031918	1.92145	0.0337979
ENSGALG00000040023	-2.32623	0.0337979
ENSGALG00000014509	-2.87438	0.0337979
ENSGALG00000014242	-4.1832	0.0340661
ENSGALG00000009032	2.92733	0.0340661
ENSGALG00000015345	-2.81969	0.0340661
ENSGALG00000005521	-2.09691	0.0340997
ENSGALG00000015446	2.9807	0.0341195
ENSGALG00000007791	-4.44287	0.0342139
ENSGALG00000011805	-2.04367	0.034253
ENSGALG00000052752	-4.09622	0.0342573
ENSGALG00000031642	1.46461	0.0342848
ENSGALG00000003084	1.5411	0.0342848
ENSGALG00000041748	-3.83997	0.0342848
ENSGALG00000039334	-2.28855	0.0343116
ENSGALG00000001889	2.1115	0.0345446
ENSGALG00000006939	1.76309	0.034551
ENSGALG00000021355	2.77714	0.0346347
ENSGALG00000014876	-2.72166	0.0346677
ENSGALG00000047489	-4.23086	0.0348702
ENSGALG00000002437	-2.28723	0.0348889
ENSGALG00000023552	-4.55494	0.0349212
ENSGALG00000027207	-2.56775	0.0349381
ENSGALG00000007526	2.5972	0.0349749
ENSGALG00000049799	-4.39898	0.0349749
ENSGALG00000005223	-2.63246	0.0349749
ENSGALG00000012576	-3.22099	0.0350964
ENSGALG00000002234	1.99714	0.0350964
ENSGALG00000016313	-1.68563	0.0354442
ENSGALG00000017219	1.73519	0.0354442
ENSGALG00000003025	-3.99117	0.0354442
ENSGALG00000009452	-3.15078	0.0354457
ENSGALG00000003904	-1.89878	0.0356163
ENSGALG00000011796	-2.86742	0.0356271
ENSGALG00000012045	-2.03434	0.035656
ENSGALG00000004631	2.90758	0.0357968
ENSGALG00000018700	2.4824	0.0357968
ENSGALG00000039995	1.5934	0.0358377
ENSGALG00000005891	-1.65398	0.0358625
ENSGALG00000019231	3.63609	0.0358625
ENSGALG00000034528	-1.65797	0.0360428
ENSGALG00000003727	1.92129	0.0361023
ENSGALG00000021273	-1.88446	0.0361118
ENSGALG00000027513	3.85321	0.036198
ENSGALG00000037549	1.51283	0.0362906
ENSGALG00000025946	2.18606	0.0363307
ENSGALG00000009692	-2.18743	0.0363307
ENSGALG00000034188	3.02959	0.036442
ENSGALG00000016185	-1.90588	0.0365033
ENSGALG00000000893	-3.10124	0.0365033
ENSGALG00000006045	-3.02335	0.0365384
ENSGALG00000038733	-2.56266	0.0366184
ENSGALG00000021883	-1.92227	0.0367654
ENSGALG00000012200	1.89936	0.0367889
ENSGALG00000027909	1.61053	0.0369335
ENSGALG00000014514	-2.44823	0.0370789
ENSGALG00000012017	-2.26386	0.0371613
ENSGALG00000015902	3.7715	0.0373058
ENSGALG00000001062	-2.20391	0.0374562
ENSGALG00000003590	2.56041	0.0375003
ENSGALG00000002645	-2.39818	0.0375611
ENSGALG00000012075	1.69876	0.037606
ENSGALG00000044251	-2.13788	0.0376953
ENSGALG00000016094	2.09293	0.037842
ENSGALG00000042851	-4.03105	0.0379082
ENSGALG00000050668	-3.37454	0.0379393
ENSGALG00000052395	-4.94658	0.0379541
ENSGALG00000009016	2.25272	0.0379586
ENSGALG00000039903	-1.66212	0.0380199
ENSGALG00000041299	2.11999	0.0380199
ENSGALG00000006631	1.80743	0.0380817
ENSGALG00000036547	2.25204	0.038283
ENSGALG00000004722	2.52839	0.038408
ENSGALG00000014501	3.32378	0.0386563
ENSGALG00000053078	-3.16456	0.0387495
ENSGALG00000017135	-1.5145	0.0387732
ENSGALG00000014646	1.90197	0.0388281
ENSGALG00000012232	-2.0063	0.0388569
ENSGALG00000009559	-1.77389	0.0388813
ENSGALG00000030251	-3.37767	0.0388845
ENSGALG00000032373	-1.93292	0.039061
ENSGALG00000038018	1.84661	0.0391265
ENSGALG00000014899	1.6094	0.039172
ENSGALG00000028568	-2.83205	0.0391721
ENSGALG00000015179	-2.90166	0.0397436
ENSGALG00000008166	2.98188	0.0401449
ENSGALG00000007431	-2.29848	0.0401449
ENSGALG00000046461	2.84312	0.0401449
ENSGALG00000023920	-2.26715	0.0401449
ENSGALG00000000218	1.69125	0.0401861
ENSGALG00000019019	3.64725	0.0403863
ENSGALG00000005582	1.68376	0.0405081
ENSGALG00000013759	1.59573	0.0405081
ENSGALG00000031325	1.57399	0.0405553
ENSGALG00000050309	2.11919	0.0407791
ENSGALG00000005725	2.19484	0.0410275
ENSGALG00000043909	-2.87487	0.0410283
ENSGALG00000012126	-2.9308	0.0410768
ENSGALG00000017201	2.00554	0.0411571
ENSGALG00000037241	2.13786	0.0413682
ENSGALG00000027159	-2.76652	0.0413682
ENSGALG00000034109	2.96653	0.0414359
ENSGALG00000006344	-1.71258	0.0415552
ENSGALG00000032489	2.15492	0.0415742
ENSGALG00000006562	-5.07237	0.0417418
ENSGALG00000045115	2.34573	0.0417637
ENSGALG00000041921	-2.20433	0.0420986
ENSGALG00000001270	-1.73305	0.0421123
ENSGALG00000043654	2.29559	0.0421123
ENSGALG00000015263	3.04218	0.0421143
ENSGALG00000045602	2.62019	0.0422116
ENSGALG00000032718	-2.27613	0.0422593
ENSGALG00000016067	1.42699	0.0422593
ENSGALG00000009149	1.73399	0.0422593
ENSGALG00000047380	3.09403	0.0422796
ENSGALG00000016918	1.77001	0.0422932
ENSGALG00000003323	-2.313	0.0423772
ENSGALG00000044433	1.6346	0.0423772
ENSGALG00000005977	2.79334	0.0426947
ENSGALG00000036971	-2.24491	0.0429416
ENSGALG00000039525	-2.63521	0.0430306
ENSGALG00000001465	1.67014	0.0430306
ENSGALG00000004342	1.88749	0.0431324
ENSGALG00000012761	1.67855	0.0431604
ENSGALG00000014324	1.97702	0.0431604
ENSGALG00000040426	-1.67661	0.0432895
ENSGALG00000009628	2.04499	0.043362
ENSGALG00000048332	-3.41131	0.0433762
ENSGALG00000006127	1.55973	0.0434151
ENSGALG00000054366	-2.75816	0.0434797
ENSGALG00000007701	-4.5641	0.0436493
ENSGALG00000034741	-3.88481	0.0436781
ENSGALG00000010689	1.4518	0.0437383
ENSGALG00000007441	-2.6816	0.0437383
ENSGALG00000001726	1.64621	0.0437713
ENSGALG00000033813	-1.79522	0.0437956
ENSGALG00000002165	-2.63249	0.0438507
ENSGALG00000027483	2.70033	0.043995
ENSGALG00000041435	-3.26029	0.043995
ENSGALG00000049299	2.348	0.043995
ENSGALG00000012886	-1.82054	0.0440014
ENSGALG00000007691	-2.54825	0.0440395
ENSGALG00000046188	-3.83118	0.0442209
ENSGALG00000008386	-1.72632	0.0442209
ENSGALG00000021656	2.33346	0.0442209
ENSGALG00000034078	2.07123	0.0442777
ENSGALG00000009519	-3.12026	0.0443748
ENSGALG00000030324	-3.32258	0.0446033
ENSGALG00000033256	-3.3596	0.0451091
ENSGALG00000000540	-1.74808	0.045176
ENSGALG00000016692	1.64802	0.0453757
ENSGALG00000009308	-5.54269	0.0453757
ENSGALG00000006642	2.84877	0.0454117
ENSGALG00000003457	1.70882	0.0457927
ENSGALG00000006633	1.97879	0.0460163
ENSGALG00000030287	4.32342	0.0461015
ENSGALG00000012412	2.19856	0.046107
ENSGALG00000008298	1.98399	0.0462073
ENSGALG00000009674	-2.09405	0.0463085
ENSGALG00000030886	2.00956	0.0463583
ENSGALG00000008866	-2.25556	0.0463612
ENSGALG00000048989	3.17675	0.0463612
ENSGALG00000041978	2.69184	0.0463877
ENSGALG00000003128	1.59163	0.0463877
ENSGALG00000030985	-3.66906	0.0463877
ENSGALG00000040929	-2.02917	0.0464048
ENSGALG00000011136	-3.43831	0.0464674
ENSGALG00000006854	2.9118	0.0465048
ENSGALG00000016575	2.02984	0.0465048
ENSGALG00000003933	-1.45878	0.0465165
ENSGALG00000000507	3.07055	0.0465165
ENSGALG00000006048	-3.12197	0.0465167
ENSGALG00000027534	2.8562	0.0465167
ENSGALG00000002558	2.09586	0.0465167
ENSGALG00000007965	1.47078	0.0466524
ENSGALG00000013951	-1.94128	0.0466544
ENSGALG00000004170	-1.60586	0.0466544
ENSGALG00000014970	1.93869	0.0467316
ENSGALG00000045127	-2.20891	0.0467544
ENSGALG00000002599	2.25004	0.046817
ENSGALG00000032053	-2.51932	0.0468361
ENSGALG00000049256	-2.7835	0.0469144
ENSGALG00000047327	-3.15032	0.0469144
ENSGALG00000008255	-1.83892	0.0469962
ENSGALG00000016157	-2.59711	0.0470017
ENSGALG00000006522	3.32885	0.0470017
ENSGALG00000015593	-3.82336	0.0471869
ENSGALG00000031193	-1.74105	0.0472497
ENSGALG00000047847	-2.47529	0.0472566
ENSGALG00000002570	2.94275	0.0475316
ENSGALG00000011962	-2.49411	0.0476138
ENSGALG00000015256	-1.86925	0.0476138
ENSGALG00000007462	1.80371	0.0476852
ENSGALG00000030598	1.93114	0.0476852
ENSGALG00000001949	1.40507	0.0477915
ENSGALG00000031978	2.66939	0.0479666
ENSGALG00000020575	3.14228	0.0480384
ENSGALG00000012387	1.6748	0.0480384
ENSGALG00000003644	-4.54403	0.0480384
ENSGALG00000004700	2.54787	0.0482543
ENSGALG00000011922	-2.65495	0.0484941
ENSGALG00000047262	3.40857	0.0488164
ENSGALG00000006547	-2.51407	0.0488402
ENSGALG00000042500	2.75453	0.0488748
ENSGALG00000014812	-2.11955	0.0488748
ENSGALG00000054765	3.22516	0.0488806
ENSGALG00000010577	-2.79549	0.0489127
ENSGALG00000030941	-1.94596	0.0489588
ENSGALG00000008860	-2.14943	0.0493725
ENSGALG00000043896	-4.2369	0.049607
ENSGALG00000032372	-1.52769	0.0496968
ENSGALG00000034134	1.74115	0.0497113
ENSGALG00000016036	-1.9141	0.0498297
ENSGALG00000054059	-2.30009	0.0501721
ENSGALG00000012850	-1.86935	0.0502397
ENSGALG00000002329	3.14111	0.0504149
ENSGALG00000028016	3.98532	0.0504999
ENSGALG00000016202	2.58782	0.0506148
ENSGALG00000003522	1.41872	0.050766
ENSGALG00000039022	2.74162	0.0508001
ENSGALG00000004004	-1.74903	0.0508001
ENSGALG00000052686	1.55641	0.0508001
ENSGALG00000021443	2.12963	0.0509172
ENSGALG00000016164	2.60068	0.0509322
ENSGALG00000009392	-2.08214	0.0509731
ENSGALG00000009179	1.81098	0.0511364
ENSGALG00000011331	-1.46782	0.0512688
ENSGALG00000010806	2.73236	0.0513483
ENSGALG00000001370	-2.49779	0.0514856
ENSGALG00000004162	2.64486	0.0514962
ENSGALG00000012396	-2.02039	0.0519683
ENSGALG00000042023	1.63573	0.0522777
ENSGALG00000052052	-2.76158	0.0522777
ENSGALG00000054784	-2.37998	0.0525749
ENSGALG00000003792	3.12544	0.0526388
ENSGALG00000012011	-1.91275	0.0529927
ENSGALG00000005257	1.90687	0.0532997
ENSGALG00000026005	-1.90041	0.0535108
ENSGALG00000047034	-2.3389	0.0535386
ENSGALG00000031411	-2.94434	0.0535386
ENSGALG00000029286	-3.11065	0.0537609
ENSGALG00000031167	-2.52445	0.0539809
ENSGALG00000012452	1.65814	0.0540188
ENSGALG00000047414	-2.33856	0.0541155
ENSGALG00000035676	1.63767	0.0542388
ENSGALG00000052876	-2.92556	0.0542521
ENSGALG00000014126	-3.16761	0.0544425
ENSGALG00000003657	-3.49083	0.0545823
ENSGALG00000026741	-1.70605	0.0545823
ENSGALG00000007408	-2.03668	0.054691
[truncated: 10,672 more rows]

## Sheet: Dataset S2
Dataset S2. Log2 fold changes and false discovery rates (FDR) between the challenged-only group and the vaccinated-and-challenged group for all the G. gallus genes identifed.
Chicken ENSEMBL gene ID	Log2 fold change	FDR
ENSGALG00000012784	4.3712	1.50461e-07
ENSGALG00000011560	-8.52919	1.98881e-06
ENSGALG00000004870	-5.71282	2.04486e-06
ENSGALG00000003053	-3.07341	3.50914e-06
ENSGALG00000045949	-5.92994	3.50914e-06
ENSGALG00000008409	-3.52306	3.50914e-06
ENSGALG00000043926	-5.78664	3.50914e-06
ENSGALG00000040773	-5.17103	3.50914e-06
ENSGALG00000017184	7.63036	3.50914e-06
ENSGALG00000023708	-4.99855	3.50914e-06
ENSGALG00000007680	-6.61801	4.22183e-06
ENSGALG00000003584	4.7742	4.22183e-06
ENSGALG00000001963	-5.6943	4.22183e-06
ENSGALG00000040923	-7.0455	5.9295e-06
ENSGALG00000014513	5.67259	6.56929e-06
ENSGALG00000046649	-5.46974	6.56929e-06
ENSGALG00000004247	-5.80791	7.27541e-06
ENSGALG00000002992	-5.27175	8.15751e-06
ENSGALG00000048309	-4.72791	8.15751e-06
ENSGALG00000026380	4.61349	8.69667e-06
ENSGALG00000012546	4.30355	8.69667e-06
ENSGALG00000048771	5.24565	9.89244e-06
ENSGALG00000003466	-3.843	1.01304e-05
ENSGALG00000046141	-8.74842	1.01304e-05
ENSGALG00000007168	-6.02866	1.027e-05
ENSGALG00000003922	4.97153	1.027e-05
ENSGALG00000005994	2.91231	1.027e-05
ENSGALG00000052336	-7.87997	1.027e-05
ENSGALG00000015237	-8.88335	1.10844e-05
ENSGALG00000016442	5.44364	1.10844e-05
ENSGALG00000003148	-6.05799	1.11259e-05
ENSGALG00000004161	3.78555	1.14875e-05
ENSGALG00000025810	4.7988	1.1573e-05
ENSGALG00000028017	-5.38464	1.1573e-05
ENSGALG00000013006	-6.01966	1.1573e-05
ENSGALG00000017343	-9.89856	1.16504e-05
ENSGALG00000041025	-5.6984	1.16504e-05
ENSGALG00000010743	-3.08078	1.16504e-05
ENSGALG00000009654	-4.11778	1.23888e-05
ENSGALG00000003503	3.98279	1.27375e-05
ENSGALG00000031786	5.39691	1.40032e-05
ENSGALG00000006064	-5.43698	1.42132e-05
ENSGALG00000006809	5.40887	1.42132e-05
ENSGALG00000006037	3.63051	1.42132e-05
ENSGALG00000012293	-6.20559	1.42132e-05
ENSGALG00000050634	-5.04862	1.42132e-05
ENSGALG00000035883	-4.77967	1.51055e-05
ENSGALG00000017317	-5.71465	1.51792e-05
ENSGALG00000007288	-10.132	1.51792e-05
ENSGALG00000007191	4.34212	1.52303e-05
ENSGALG00000038902	3.29083	1.69204e-05
ENSGALG00000030767	-5.73817	1.69204e-05
ENSGALG00000048109	-4.9436	1.69204e-05
ENSGALG00000029381	3.23868	1.69204e-05
ENSGALG00000053886	-4.88242	1.74901e-05
ENSGALG00000052243	-4.21594	1.75186e-05
ENSGALG00000008713	4.47712	1.75186e-05
ENSGALG00000026152	3.26374	1.84852e-05
ENSGALG00000035599	-4.03452	1.88122e-05
ENSGALG00000037307	-5.85557	1.88122e-05
ENSGALG00000042548	-6.64194	1.88122e-05
ENSGALG00000043976	-10.6263	1.91243e-05
ENSGALG00000004122	2.8296	2.01782e-05
ENSGALG00000014585	6.37795	2.0759e-05
ENSGALG00000006110	4.20071	2.20314e-05
ENSGALG00000009473	-4.67304	2.20314e-05
ENSGALG00000005638	4.44921	2.2409e-05
ENSGALG00000020647	-5.26505	2.2409e-05
ENSGALG00000031306	6.67348	2.37498e-05
ENSGALG00000032270	3.47917	2.37498e-05
ENSGALG00000010900	4.00901	2.37498e-05
ENSGALG00000008233	4.02465	2.3911e-05
ENSGALG00000044224	-4.58048	2.3911e-05
ENSGALG00000034821	3.58622	2.4156e-05
ENSGALG00000034069	-3.76444	2.50762e-05
ENSGALG00000041878	-4.01678	2.50762e-05
ENSGALG00000053921	-5.15005	2.50762e-05
ENSGALG00000045817	-8.00101	2.59922e-05
ENSGALG00000005961	4.63284	2.59922e-05
ENSGALG00000035856	4.78911	2.6199e-05
ENSGALG00000006710	-7.60074	2.6427e-05
ENSGALG00000008309	-7.68361	2.6427e-05
ENSGALG00000036892	4.5255	2.6427e-05
ENSGALG00000011551	4.4715	2.6427e-05
ENSGALG00000012295	-4.18656	2.72534e-05
ENSGALG00000002118	4.94471	2.79951e-05
ENSGALG00000006080	3.17385	2.79951e-05
ENSGALG00000019489	-4.2457	2.79951e-05
ENSGALG00000028664	3.71319	2.81268e-05
ENSGALG00000014425	4.77551	2.84695e-05
ENSGALG00000020261	-4.78928	2.97806e-05
ENSGALG00000030160	-7.89469	2.97806e-05
ENSGALG00000043468	-4.92021	2.97806e-05
ENSGALG00000023757	-2.42355	2.97806e-05
ENSGALG00000008584	4.20991	2.97806e-05
ENSGALG00000032428	4.37577	2.97806e-05
ENSGALG00000054531	-10.1613	2.97806e-05
ENSGALG00000000529	3.94193	2.97917e-05
ENSGALG00000013420	3.82852	2.97917e-05
ENSGALG00000025751	4.40879	2.97917e-05
ENSGALG00000013072	-2.3591	2.97917e-05
ENSGALG00000037929	4.57999	3.28789e-05
ENSGALG00000008998	-5.73728	3.37772e-05
ENSGALG00000007731	-2.9084	3.6389e-05
ENSGALG00000014508	4.29058	3.6389e-05
ENSGALG00000020906	-7.09093	3.6389e-05
ENSGALG00000008416	-7.58472	3.65956e-05
ENSGALG00000045747	-7.91927	3.65956e-05
ENSGALG00000014455	3.68401	3.65956e-05
ENSGALG00000044610	-7.76535	3.81653e-05
ENSGALG00000041294	-3.30092	3.85345e-05
ENSGALG00000029569	5.07044	3.96373e-05
ENSGALG00000012798	2.34323	4.00573e-05
ENSGALG00000015712	4.45143	4.07083e-05
ENSGALG00000044151	-8.12458	4.10472e-05
ENSGALG00000028496	4.74982	4.10472e-05
ENSGALG00000003545	-8.48191	4.10472e-05
ENSGALG00000005247	-8.22188	4.10472e-05
ENSGALG00000004515	5.55626	4.10472e-05
ENSGALG00000010745	2.7494	4.10472e-05
ENSGALG00000045317	-6.84981	4.14375e-05
ENSGALG00000003123	4.45665	4.65514e-05
ENSGALG00000011881	3.65138	4.65514e-05
ENSGALG00000011511	-2.42967	4.80615e-05
ENSGALG00000033278	5.13525	4.81717e-05
ENSGALG00000002167	4.56771	4.81717e-05
ENSGALG00000034502	-4.48634	4.81717e-05
ENSGALG00000004687	3.56487	4.90943e-05
ENSGALG00000033231	3.87642	5.16676e-05
ENSGALG00000012348	3.45775	5.31771e-05
ENSGALG00000001475	3.0285	5.37893e-05
ENSGALG00000039554	-3.15951	5.55126e-05
ENSGALG00000003464	-6.65436	5.55126e-05
ENSGALG00000011914	4.16844	5.72495e-05
ENSGALG00000031071	-6.93532	5.72495e-05
ENSGALG00000001996	-5.7782	5.75431e-05
ENSGALG00000034271	3.93802	5.75431e-05
ENSGALG00000047773	-5.41232	5.75431e-05
ENSGALG00000006525	4.7032	5.8552e-05
ENSGALG00000046008	-7.13746	6.22215e-05
ENSGALG00000034505	5.48668	6.30708e-05
ENSGALG00000017064	3.57776	6.30708e-05
ENSGALG00000020402	-6.01974	6.30708e-05
ENSGALG00000012218	-3.60905	6.45973e-05
ENSGALG00000000558	5.26541	6.53191e-05
ENSGALG00000051202	-5.63215	6.53191e-05
ENSGALG00000019240	-8.36624	6.53191e-05
ENSGALG00000012836	3.66771	6.53191e-05
ENSGALG00000002319	-6.54486	6.67834e-05
ENSGALG00000016931	4.55295	6.67834e-05
ENSGALG00000046262	-6.55299	6.67834e-05
ENSGALG00000005903	-4.73006	6.78344e-05
ENSGALG00000002781	4.61577	7.13224e-05
ENSGALG00000008539	2.98013	7.13224e-05
ENSGALG00000016318	-6.52934	7.3363e-05
ENSGALG00000020982	-9.65877	7.41119e-05
ENSGALG00000006807	-8.84281	7.80896e-05
ENSGALG00000043756	-3.07412	7.80896e-05
ENSGALG00000012165	3.79472	8.22624e-05
ENSGALG00000042009	4.76057	8.28526e-05
ENSGALG00000047199	-3.88229	8.28526e-05
ENSGALG00000011275	3.94436	8.43332e-05
ENSGALG00000043885	-7.80242	8.46627e-05
ENSGALG00000030917	-7.27894	8.54096e-05
ENSGALG00000001616	4.03718	8.62603e-05
ENSGALG00000000731	4.95677	8.76702e-05
ENSGALG00000017189	-7.62146	8.76702e-05
ENSGALG00000012812	-8.30656	9.05276e-05
ENSGALG00000002496	-4.49796	9.05276e-05
ENSGALG00000039576	3.75112	9.373e-05
ENSGALG00000007909	-4.91276	9.40861e-05
ENSGALG00000006712	-7.66817	9.59854e-05
ENSGALG00000040275	3.92353	9.70799e-05
ENSGALG00000043861	-7.78926	9.70799e-05
ENSGALG00000014170	-4.50571	9.70799e-05
ENSGALG00000033789	2.87114	9.70799e-05
ENSGALG00000021183	-9.27516	9.8173e-05
ENSGALG00000006119	-8.82827	9.92521e-05
ENSGALG00000028830	-6.14368	9.92521e-05
ENSGALG00000006973	4.06579	0.000102954
ENSGALG00000035386	4.42504	0.00010344
ENSGALG00000000791	6.38986	0.00010344
ENSGALG00000010457	-5.99191	0.00010344
ENSGALG00000013208	4.89187	0.00010344
ENSGALG00000007537	3.93923	0.00010344
ENSGALG00000041923	3.98766	0.00010344
ENSGALG00000054583	-5.70521	0.000103797
ENSGALG00000015691	4.5922	0.000103797
ENSGALG00000037077	5.55517	0.000103797
ENSGALG00000026384	-5.80556	0.000103797
ENSGALG00000037051	2.83855	0.000103924
ENSGALG00000016676	3.54549	0.000103924
ENSGALG00000034198	6.08766	0.000103924
ENSGALG00000015147	-3.5319	0.000106568
ENSGALG00000038231	-9.45435	0.000111328
ENSGALG00000026081	-3.33747	0.000111641
ENSGALG00000002987	-3.10425	0.000113393
ENSGALG00000007438	-3.1688	0.000113393
ENSGALG00000043257	4.37603	0.000115971
ENSGALG00000040307	-4.83881	0.000115971
ENSGALG00000010476	-2.71398	0.000116732
ENSGALG00000004236	-3.36106	0.000116732
ENSGALG00000053560	-4.92626	0.000117255
ENSGALG00000004916	-3.80834	0.000118379
ENSGALG00000032398	5.21504	0.000118379
ENSGALG00000007864	-6.08002	0.000118379
ENSGALG00000008179	2.5038	0.000123021
ENSGALG00000010623	4.85819	0.000123164
ENSGALG00000034424	-6.50524	0.000124154
ENSGALG00000053565	-8.19981	0.000127477
ENSGALG00000011967	3.41207	0.000128258
ENSGALG00000044002	-8.00873	0.00013207
ENSGALG00000005204	-2.88568	0.000133968
ENSGALG00000009224	-3.23326	0.000136173
ENSGALG00000003085	2.63544	0.000136173
ENSGALG00000014232	-6.16115	0.000141086
ENSGALG00000030313	3.31472	0.000141086
ENSGALG00000009971	3.70529	0.000141086
ENSGALG00000013494	2.92909	0.000142082
ENSGALG00000004465	2.97584	0.00014543
ENSGALG00000003881	4.82948	0.00014543
ENSGALG00000016591	-6.66332	0.000146833
ENSGALG00000032701	4.46679	0.000147795
ENSGALG00000003509	-7.18308	0.000147795
ENSGALG00000010309	-4.81767	0.000147795
ENSGALG00000001491	4.51351	0.000147795
ENSGALG00000045581	4.49003	0.000148688
ENSGALG00000028256	5.63498	0.000149879
ENSGALG00000003499	3.35168	0.000149879
ENSGALG00000012298	-2.73	0.000149879
ENSGALG00000028519	6.27347	0.000149879
ENSGALG00000004495	-7.33683	0.000149879
ENSGALG00000053422	-3.83036	0.000150267
ENSGALG00000010299	-7.82342	0.000150267
ENSGALG00000054659	-6.16152	0.000150353
ENSGALG00000023510	2.54994	0.0001517
ENSGALG00000004901	2.88465	0.0001517
ENSGALG00000053468	-4.72333	0.000154261
ENSGALG00000053919	-6.00747	0.000154261
ENSGALG00000037962	-3.23153	0.000155434
ENSGALG00000001244	-7.42905	0.000156076
ENSGALG00000013964	-5.60614	0.000156379
ENSGALG00000027777	2.6551	0.000156799
ENSGALG00000013281	-9.19718	0.000167259
ENSGALG00000007768	3.28624	0.000167259
ENSGALG00000015542	-5.90139	0.000168612
ENSGALG00000027122	-2.35362	0.000168612
ENSGALG00000016301	-6.0337	0.000170132
ENSGALG00000033391	5.07468	0.000174136
ENSGALG00000054032	-7.10419	0.000178114
ENSGALG00000011093	-8.50568	0.00018183
ENSGALG00000006203	-4.99709	0.00018183
ENSGALG00000010120	4.99675	0.00018183
ENSGALG00000001348	-6.95828	0.000184017
ENSGALG00000009792	-2.36739	0.000186168
ENSGALG00000005259	-4.22442	0.00018916
ENSGALG00000007833	-3.93542	0.000197648
ENSGALG00000034500	-3.88381	0.000197968
ENSGALG00000004195	4.12865	0.000200978
ENSGALG00000049903	-4.09572	0.000202101
ENSGALG00000032658	4.06911	0.000202266
ENSGALG00000003863	3.90194	0.000203404
ENSGALG00000013287	-7.23414	0.000203404
ENSGALG00000016438	4.7956	0.000204645
ENSGALG00000006229	5.3876	0.000206316
ENSGALG00000037520	-7.46372	0.000206316
ENSGALG00000031496	-5.05397	0.000210034
ENSGALG00000052028	-7.86346	0.000210034
ENSGALG00000031754	4.6737	0.000210034
ENSGALG00000007609	5.0389	0.000223143
ENSGALG00000053601	4.1592	0.000225418
ENSGALG00000009959	-2.75452	0.000231419
ENSGALG00000031735	4.24111	0.000231419
ENSGALG00000011356	-5.34759	0.000231419
ENSGALG00000036093	4.7076	0.000232474
ENSGALG00000021079	4.09318	0.000232474
ENSGALG00000027747	5.57205	0.000232474
ENSGALG00000030597	4.35217	0.00023291
ENSGALG00000047637	-7.8754	0.00023291
ENSGALG00000013742	-3.17607	0.00023291
ENSGALG00000033138	-5.45747	0.00023554
ENSGALG00000006755	-4.4639	0.000235641
ENSGALG00000012770	-5.29782	0.000236323
ENSGALG00000028207	-8.28905	0.000236388
ENSGALG00000016447	2.23686	0.000236388
ENSGALG00000015685	-7.96137	0.000237422
ENSGALG00000013503	-5.05685	0.000240777
ENSGALG00000012456	4.14767	0.000242624
ENSGALG00000008548	-5.43503	0.000243102
ENSGALG00000038608	-2.7521	0.000243102
ENSGALG00000017073	3.73742	0.000243241
ENSGALG00000009026	-4.86499	0.000243241
ENSGALG00000011281	6.55803	0.000244817
ENSGALG00000009854	4.28433	0.000244817
ENSGALG00000008996	-7.5967	0.000244817
ENSGALG00000029279	-4.15808	0.000245148
ENSGALG00000011176	-5.44058	0.000250734
ENSGALG00000007651	3.09451	0.000250734
ENSGALG00000014203	4.38701	0.000250734
ENSGALG00000004958	4.00201	0.000258172
ENSGALG00000016221	-5.39078	0.000260662
ENSGALG00000050946	3.98253	0.000260662
ENSGALG00000044841	2.76902	0.000260662
ENSGALG00000008823	-5.70107	0.000260662
ENSGALG00000001545	-3.12398	0.000260662
ENSGALG00000009553	3.75859	0.000260662
ENSGALG00000031663	2.13118	0.000260662
ENSGALG00000008660	4.52908	0.000264627
ENSGALG00000037030	-3.15213	0.000264627
ENSGALG00000054971	4.01497	0.000264722
ENSGALG00000041129	2.92669	0.000265623
ENSGALG00000016609	4.15447	0.000266106
ENSGALG00000049282	-5.60111	0.000267863
ENSGALG00000044914	-5.51771	0.000268174
ENSGALG00000037504	-3.00539	0.000268552
ENSGALG00000043399	2.97005	0.000271018
ENSGALG00000029618	-7.12554	0.000271447
ENSGALG00000050539	-4.03565	0.000273748
ENSGALG00000002863	2.17588	0.000273769
ENSGALG00000033781	2.72433	0.000273769
ENSGALG00000012971	-4.52001	0.000275684
ENSGALG00000002908	4.32992	0.000275684
ENSGALG00000008538	4.8441	0.000276065
ENSGALG00000019866	-4.57444	0.00027642
ENSGALG00000017128	3.38256	0.000276549
ENSGALG00000000918	-4.33934	0.000277707
ENSGALG00000053697	-3.44834	0.000277707
ENSGALG00000019979	-2.63034	0.00027969
ENSGALG00000044226	4.71878	0.000280608
ENSGALG00000010769	-2.6087	0.000280608
ENSGALG00000007579	3.79934	0.000280608
ENSGALG00000025945	5.38503	0.000280608
ENSGALG00000015810	-3.81887	0.000284665
ENSGALG00000037558	4.65944	0.000285147
ENSGALG00000053276	-7.73617	0.000285147
ENSGALG00000040368	2.07491	0.000288102
ENSGALG00000003485	2.7975	0.000291155
ENSGALG00000026092	6.4477	0.000292885
ENSGALG00000010165	-5.96869	0.000292972
ENSGALG00000008757	4.91881	0.000292972
ENSGALG00000043569	-3.711	0.000294494
ENSGALG00000035978	2.40789	0.000297217
ENSGALG00000012199	4.71414	0.000297217
ENSGALG00000028978	-3.44392	0.00029738
ENSGALG00000002551	-3.42292	0.000297847
ENSGALG00000004398	4.41016	0.000307863
ENSGALG00000002152	-3.85733	0.000311662
ENSGALG00000013247	-5.74201	0.000311662
ENSGALG00000011484	-3.85194	0.000311662
ENSGALG00000009690	4.14399	0.000317553
ENSGALG00000009903	6.04935	0.000317553
ENSGALG00000017644	3.23187	0.000317553
ENSGALG00000004037	4.69889	0.000318908
ENSGALG00000037170	5.60744	0.000321782
ENSGALG00000016261	4.92403	0.000322356
ENSGALG00000024122	4.84574	0.000322356
ENSGALG00000050616	-6.89204	0.000331105
ENSGALG00000052980	-2.75405	0.000331628
ENSGALG00000002775	-3.1214	0.000334307
ENSGALG00000035244	4.07893	0.000336302
ENSGALG00000002123	-2.90468	0.000342174
ENSGALG00000003936	2.42352	0.000346326
ENSGALG00000032588	2.55778	0.000346326
ENSGALG00000012357	3.81321	0.000346326
ENSGALG00000017274	-4.01276	0.000346326
ENSGALG00000012220	3.32861	0.000346326
ENSGALG00000028551	-2.04045	0.000346326
ENSGALG00000010748	6.59829	0.000348879
ENSGALG00000003146	-2.90577	0.00035449
ENSGALG00000045792	-6.35335	0.00035449
ENSGALG00000046559	3.93764	0.00035449
ENSGALG00000008049	-2.86653	0.00035449
ENSGALG00000016757	-7.8902	0.00035449
ENSGALG00000043245	-6.53096	0.000356521
ENSGALG00000013826	2.58034	0.000357795
ENSGALG00000031839	3.46126	0.000358972
ENSGALG00000029322	4.63293	0.000363816
ENSGALG00000001373	4.11972	0.000363816
ENSGALG00000054915	3.41775	0.000370858
ENSGALG00000044070	-7.85836	0.000375624
ENSGALG00000046393	4.56085	0.000376335
ENSGALG00000000632	4.12148	0.000378297
ENSGALG00000003548	-2.57384	0.000378297
ENSGALG00000038396	-5.18283	0.000378297
ENSGALG00000016582	2.84348	0.000384759
ENSGALG00000007786	3.85131	0.000384759
ENSGALG00000016324	-2.03926	0.00039044
ENSGALG00000042733	-3.22458	0.00039044
ENSGALG00000038636	3.36767	0.000392261
ENSGALG00000052072	-4.93787	0.000393663
ENSGALG00000051645	5.47045	0.000393777
ENSGALG00000000516	4.27225	0.000398736
ENSGALG00000017023	-5.07448	0.000399488
ENSGALG00000053964	3.24797	0.000399488
ENSGALG00000020615	-5.29657	0.000403077
ENSGALG00000053509	3.67651	0.000403077
ENSGALG00000043799	4.94478	0.000403077
ENSGALG00000028407	-4.61867	0.000404043
ENSGALG00000009616	-5.23952	0.000407699
ENSGALG00000016551	2.35802	0.000413494
ENSGALG00000006564	2.08145	0.000417591
ENSGALG00000012877	2.42491	0.000417673
ENSGALG00000002958	-6.46088	0.000417673
ENSGALG00000054523	-3.30271	0.000417673
ENSGALG00000009157	3.67326	0.000419682
ENSGALG00000009837	3.60978	0.000419682
ENSGALG00000047052	-6.4616	0.000428112
ENSGALG00000006583	3.0252	0.000436529
ENSGALG00000009902	-6.00023	0.000443364
ENSGALG00000015363	5.31296	0.000444209
ENSGALG00000003854	-3.9541	0.000447897
ENSGALG00000012421	4.06178	0.00044935
ENSGALG00000020716	-3.54991	0.000451243
ENSGALG00000002982	5.17864	0.000461374
ENSGALG00000007417	-9.14685	0.000476079
ENSGALG00000001288	-4.3859	0.000480272
ENSGALG00000005038	3.71113	0.000480272
ENSGALG00000038223	-4.63937	0.000483406
ENSGALG00000043190	-7.72441	0.000483406
ENSGALG00000006707	4.9299	0.000483406
ENSGALG00000011646	5.60378	0.00049333
ENSGALG00000005462	-3.98633	0.00049333
ENSGALG00000005986	-4.17703	0.000495202
ENSGALG00000014801	5.07495	0.000495202
ENSGALG00000010402	-5.23087	0.000495202
ENSGALG00000013548	6.87425	0.000495202
ENSGALG00000043606	4.60268	0.000504241
ENSGALG00000013253	3.71896	0.000510143
ENSGALG00000032590	3.12056	0.000511422
ENSGALG00000012297	-5.27896	0.000511422
ENSGALG00000054685	-5.12162	0.000511422
ENSGALG00000008256	2.94392	0.000511422
ENSGALG00000009514	-5.12727	0.000511733
ENSGALG00000032730	2.09565	0.000516321
ENSGALG00000021143	3.54715	0.000518749
ENSGALG00000000081	7.71204	0.000519182
ENSGALG00000007638	-2.43553	0.000520416
ENSGALG00000006051	3.55039	0.000522632
ENSGALG00000005831	-7.1501	0.000522632
ENSGALG00000007511	4.67877	0.000522632
ENSGALG00000011738	2.64989	0.000528962
ENSGALG00000052975	-6.24141	0.000535848
ENSGALG00000019114	-3.44671	0.000536546
ENSGALG00000012420	1.96545	0.000550487
ENSGALG00000014261	-5.79264	0.0005522
ENSGALG00000004336	5.35266	0.000555215
ENSGALG00000039682	4.22941	0.000559235
ENSGALG00000010057	-7.11977	0.000559235
ENSGALG00000034975	5.21015	0.000566172
ENSGALG00000017493	3.51266	0.000566405
ENSGALG00000004127	-3.16871	0.000574485
ENSGALG00000046192	4.7045	0.000576053
ENSGALG00000032530	4.62155	0.000582317
ENSGALG00000007216	-2.25398	0.000607884
ENSGALG00000037943	4.69168	0.000608133
ENSGALG00000002432	-9.38544	0.000608133
ENSGALG00000047634	-6.3557	0.000613843
ENSGALG00000020921	-3.39253	0.000623442
ENSGALG00000014510	-2.07373	0.000625518
ENSGALG00000007929	-3.62868	0.000627691
ENSGALG00000036645	3.14927	0.000636374
ENSGALG00000015892	-2.76509	0.000643487
ENSGALG00000010721	-3.25281	0.000651023
ENSGALG00000011498	-2.59965	0.000652218
ENSGALG00000006123	2.95845	0.000652218
ENSGALG00000015283	-4.63307	0.000652218
ENSGALG00000044449	5.97906	0.000652218
ENSGALG00000028759	-2.81289	0.000652218
ENSGALG00000031553	4.20082	0.000653439
ENSGALG00000033304	4.01542	0.000655144
ENSGALG00000013098	-2.11951	0.000655738
ENSGALG00000017012	-3.5948	0.00065836
ENSGALG00000004444	3.84519	0.00065836
ENSGALG00000012830	4.46044	0.000660491
ENSGALG00000054978	4.63712	0.000661198
ENSGALG00000047323	-2.44765	0.000661792
ENSGALG00000049411	-4.36672	0.000661792
ENSGALG00000020139	-9.6374	0.000667398
ENSGALG00000028023	-6.71217	0.000667398
ENSGALG00000011735	5.4004	0.000667398
ENSGALG00000002160	2.2186	0.000678237
ENSGALG00000009624	-6.93365	0.000678237
ENSGALG00000035675	-4.23935	0.000678237
ENSGALG00000036942	5.37757	0.000684879
ENSGALG00000017039	-5.37338	0.000685763
ENSGALG00000052196	3.05357	0.000693525
ENSGALG00000043006	2.05683	0.000717372
ENSGALG00000014753	3.00049	0.000724227
ENSGALG00000013723	2.72115	0.000724227
ENSGALG00000021017	-3.08964	0.000724227
ENSGALG00000022696	-2.13017	0.000724227
ENSGALG00000028197	-2.93763	0.000724227
ENSGALG00000004252	3.19309	0.000727402
ENSGALG00000007607	-4.71556	0.000727954
ENSGALG00000028341	3.05726	0.000736559
ENSGALG00000032410	3.37785	0.000738501
ENSGALG00000000251	4.44065	0.000740652
ENSGALG00000049356	3.64339	0.000746038
ENSGALG00000007546	5.0287	0.000750729
ENSGALG00000005517	-3.31754	0.000756652
ENSGALG00000002583	3.23468	0.000756652
ENSGALG00000016020	-3.27766	0.000758244
ENSGALG00000016986	4.0741	0.000777466
ENSGALG00000015219	-3.3075	0.000777466
ENSGALG00000010977	-4.75095	0.000777466
ENSGALG00000002407	-6.07122	0.0007788
ENSGALG00000000451	-5.00406	0.000781332
ENSGALG00000045842	3.34933	0.000782425
ENSGALG00000009722	-2.57823	0.00078497
ENSGALG00000054231	-5.33657	0.000794905
ENSGALG00000020775	2.40459	0.00079599
ENSGALG00000036896	-5.38996	0.000799326
ENSGALG00000001798	-2.43208	0.000801171
ENSGALG00000043106	-7.39119	0.000802023
ENSGALG00000000544	4.26907	0.000802562
ENSGALG00000011209	2.94774	0.000802562
ENSGALG00000035825	5.64685	0.000807908
ENSGALG00000001773	-3.04779	0.000811189
ENSGALG00000014603	2.91303	0.000811189
ENSGALG00000003986	2.23166	0.000814987
ENSGALG00000030095	-2.6242	0.000819772
ENSGALG00000002080	4.32247	0.000825357
ENSGALG00000030602	4.29	0.000825357
ENSGALG00000045021	4.28645	0.000825357
ENSGALG00000042570	-5.76864	0.000825357
ENSGALG00000050975	-5.88517	0.000825357
ENSGALG00000013155	-4.97505	0.000825357
ENSGALG00000013481	4.04439	0.000827303
ENSGALG00000020876	-5.35485	0.000847581
ENSGALG00000042739	2.79053	0.00084907
ENSGALG00000016893	3.62402	0.00085167
ENSGALG00000002346	3.58605	0.000852392
ENSGALG00000002113	3.28422	0.00087481
ENSGALG00000048539	3.56469	0.00087554
ENSGALG00000019967	2.80532	0.000884739
ENSGALG00000008696	-7.93416	0.000887703
ENSGALG00000002112	3.47377	0.000887703
ENSGALG00000047814	-4.17046	0.000889973
ENSGALG00000040833	3.64834	0.000896958
ENSGALG00000049439	-7.4995	0.000896992
ENSGALG00000008127	3.77901	0.000898801
ENSGALG00000026383	1.98681	0.000904767
ENSGALG00000006639	2.98276	0.000910221
ENSGALG00000017025	3.33968	0.000933881
ENSGALG00000013218	4.00479	0.000939592
ENSGALG00000040351	3.8071	0.000940006
ENSGALG00000003011	-2.14674	0.000940006
ENSGALG00000045856	-4.22094	0.000941856
ENSGALG00000013720	-5.05803	0.000948723
ENSGALG00000026914	6.18032	0.000948812
ENSGALG00000007042	-3.96355	0.000949832
ENSGALG00000028595	-4.87475	0.000950776
ENSGALG00000007948	-5.82884	0.000952707
ENSGALG00000003193	-5.31975	0.000952884
ENSGALG00000012317	-5.17958	0.000953029
ENSGALG00000039781	-2.09049	0.000955821
ENSGALG00000054733	-7.30859	0.000955821
ENSGALG00000011241	3.23118	0.000960261
ENSGALG00000035916	-4.1429	0.000976137
ENSGALG00000041861	-2.60831	0.000976137
ENSGALG00000046823	4.05723	0.00097937
ENSGALG00000037842	-6.66622	0.000984751
ENSGALG00000029502	2.15576	0.000986767
ENSGALG00000051773	-6.7813	0.00100794
ENSGALG00000044263	-6.82162	0.00100794
ENSGALG00000025996	2.93488	0.00100794
ENSGALG00000034337	-4.24863	0.00100933
ENSGALG00000042308	-2.85788	0.00101607
ENSGALG00000015874	3.71189	0.00101916
ENSGALG00000027103	-7.22499	0.00101916
ENSGALG00000013086	4.11613	0.00103027
ENSGALG00000013893	-3.18138	0.00103343
ENSGALG00000011747	2.89682	0.00103829
ENSGALG00000033834	2.85957	0.00103861
ENSGALG00000023709	4.41665	0.00103861
ENSGALG00000004725	-2.20047	0.00103861
ENSGALG00000044668	5.85742	0.00103872
ENSGALG00000029820	-2.87819	0.00104453
ENSGALG00000014897	3.04875	0.00104502
ENSGALG00000040561	4.53115	0.00104502
ENSGALG00000047403	-2.63063	0.0010491
ENSGALG00000006454	-3.71701	0.00105401
ENSGALG00000034621	-7.4467	0.00105623
ENSGALG00000010050	-4.6603	0.00106505
ENSGALG00000001149	3.8285	0.00106505
ENSGALG00000024490	4.83045	0.00106756
ENSGALG00000033254	-4.89399	0.00107044
ENSGALG00000014264	-5.35006	0.00107386
ENSGALG00000026902	-3.70318	0.00108229
ENSGALG00000026038	4.19868	0.00108424
ENSGALG00000051734	-5.01149	0.00109113
ENSGALG00000005094	3.4484	0.00109432
ENSGALG00000037540	3.28578	0.00109432
ENSGALG00000051056	4.59413	0.00109743
ENSGALG00000026167	3.35908	0.00109743
ENSGALG00000008317	-3.33315	0.00109743
ENSGALG00000005772	3.40962	0.00109743
ENSGALG00000050240	4.28703	0.00110639
ENSGALG00000008508	-2.06148	0.00111413
ENSGALG00000015221	-7.01097	0.00111635
ENSGALG00000012997	-9.52999	0.00112177
ENSGALG00000009033	-7.46303	0.0011284
ENSGALG00000049684	-2.90062	0.00112853
ENSGALG00000016268	-8.05053	0.00113025
ENSGALG00000042730	1.89305	0.0011428
ENSGALG00000021855	-7.37966	0.00116574
ENSGALG00000031734	-2.97399	0.00116574
ENSGALG00000009254	-4.61089	0.00117884
ENSGALG00000004760	-2.50986	0.00117884
ENSGALG00000005080	2.35834	0.00117884
ENSGALG00000001571	4.33452	0.0011803
ENSGALG00000006491	4.98848	0.00118058
ENSGALG00000028506	2.97882	0.00118647
ENSGALG00000032161	-3.01033	0.00118647
ENSGALG00000004346	4.56779	0.00118696
ENSGALG00000000806	-4.25021	0.00119632
ENSGALG00000013371	5.14975	0.00121006
ENSGALG00000000466	4.14278	0.00121454
ENSGALG00000040397	3.29552	0.00123035
ENSGALG00000030877	-2.50641	0.00123035
ENSGALG00000040754	5.13196	0.00123035
ENSGALG00000054339	-4.20114	0.00123053
ENSGALG00000007841	-6.29677	0.00123057
ENSGALG00000025851	3.97365	0.00123701
ENSGALG00000007503	-5.37676	0.00123944
ENSGALG00000008175	2.58217	0.00123944
ENSGALG00000026896	-2.41858	0.00124058
ENSGALG00000027654	-5.48535	0.00124809
ENSGALG00000012452	2.5701	0.00125056
ENSGALG00000031570	-3.14819	0.00125056
ENSGALG00000044037	-6.21528	0.00125282
ENSGALG00000008910	-6.48721	0.00125543
ENSGALG00000044418	-4.17028	0.00125543
ENSGALG00000012100	-6.51978	0.00126554
ENSGALG00000002362	2.2835	0.00126564
ENSGALG00000013083	4.57865	0.00128917
ENSGALG00000054378	-6.31052	0.00130883
ENSGALG00000014030	-5.96238	0.00131215
ENSGALG00000001717	2.52565	0.00131215
ENSGALG00000022750	4.71237	0.00132524
ENSGALG00000053078	-4.70374	0.00132697
ENSGALG00000016809	5.14595	0.00132741
ENSGALG00000035761	-4.03768	0.00133796
ENSGALG00000019932	-6.11247	0.00133883
ENSGALG00000000244	-6.78862	0.00133894
ENSGALG00000003176	-6.64424	0.00134408
ENSGALG00000008756	2.71057	0.00135383
ENSGALG00000054650	-6.30166	0.0013739
ENSGALG00000013753	-5.39412	0.00138083
ENSGALG00000019716	-3.31435	0.00138083
ENSGALG00000012756	5.10503	0.00138083
ENSGALG00000003059	-3.38378	0.00138083
ENSGALG00000047956	3.15398	0.00138341
ENSGALG00000050875	4.33851	0.00138803
ENSGALG00000049024	4.24496	0.00138831
ENSGALG00000001942	2.20575	0.00139896
ENSGALG00000040120	3.09808	0.00140041
ENSGALG00000044479	-3.21716	0.00141852
ENSGALG00000011341	-6.51532	0.00142503
ENSGALG00000038411	3.74814	0.00144324
ENSGALG00000051336	3.70274	0.00145486
ENSGALG00000010156	5.04285	0.00145532
ENSGALG00000037671	-5.2949	0.00146299
ENSGALG00000028638	-4.37791	0.0014702
ENSGALG00000041273	-4.34653	0.00148447
ENSGALG00000003980	-5.60037	0.00148981
ENSGALG00000010223	4.31944	0.00149011
ENSGALG00000032329	2.83608	0.00149963
ENSGALG00000021442	5.35673	0.00149963
ENSGALG00000012442	4.71153	0.00149963
ENSGALG00000004110	2.24656	0.00149963
ENSGALG00000042045	-2.1923	0.00150979
ENSGALG00000003438	3.25732	0.00150979
ENSGALG00000010119	-2.50556	0.00151145
ENSGALG00000002797	-2.21072	0.0015127
ENSGALG00000039001	-4.01658	0.00151828
ENSGALG00000040709	-4.91747	0.00156005
ENSGALG00000022850	1.87311	0.00156096
ENSGALG00000012915	2.66504	0.00156163
ENSGALG00000019215	-2.23207	0.00156448
ENSGALG00000002786	3.16841	0.00156448
ENSGALG00000005951	3.02992	0.00158021
ENSGALG00000009520	2.97207	0.00161181
ENSGALG00000013624	4.05922	0.00163421
ENSGALG00000017350	2.44278	0.00163421
ENSGALG00000000690	5.15356	0.0016369
ENSGALG00000007080	-4.92143	0.0016369
ENSGALG00000012965	2.74919	0.0016461
ENSGALG00000048325	5.35552	0.0016461
ENSGALG00000026995	3.50745	0.00165931
ENSGALG00000000761	-2.0674	0.00166802
ENSGALG00000038141	4.52125	0.00168695
ENSGALG00000046379	-6.28227	0.00168807
ENSGALG00000005291	2.67945	0.00168807
ENSGALG00000027961	4.38483	0.00169212
ENSGALG00000007631	-6.13619	0.00169668
ENSGALG00000043582	-3.3046	0.00170405
ENSGALG00000015878	-3.57779	0.00171105
ENSGALG00000001533	-4.58844	0.00171169
ENSGALG00000040794	4.6433	0.001718
ENSGALG00000045607	5.16071	0.00172049
ENSGALG00000005077	-3.08577	0.00173504
ENSGALG00000007478	-4.24086	0.00174344
ENSGALG00000038943	3.17906	0.00174344
ENSGALG00000010470	-6.69556	0.00174782
ENSGALG00000015356	-2.25253	0.00175071
ENSGALG00000011683	2.73206	0.00175501
ENSGALG00000047864	3.15675	0.00177738
ENSGALG00000010137	-7.09555	0.00177738
ENSGALG00000005318	-3.82702	0.00179482
ENSGALG00000014060	2.55672	0.00180718
ENSGALG00000017134	-2.57889	0.00182555
ENSGALG00000038817	3.36253	0.00183756
ENSGALG00000000367	-5.50571	0.00183756
ENSGALG00000011930	-2.41431	0.00183796
ENSGALG00000039084	3.66295	0.00183796
ENSGALG00000048646	4.57675	0.00186579
ENSGALG00000011227	-3.82366	0.00186805
ENSGALG00000011277	-6.97517	0.00187296
ENSGALG00000011847	-3.35543	0.00187555
ENSGALG00000009468	-6.28306	0.00188505
ENSGALG00000027484	-4.88673	0.00192164
ENSGALG00000054015	4.62139	0.00193421
ENSGALG00000004243	2.51909	0.00193726
ENSGALG00000019201	2.26663	0.00193874
ENSGALG00000002643	4.30428	0.00193874
ENSGALG00000029921	2.35605	0.00194001
ENSGALG00000000158	2.50705	0.00194084
ENSGALG00000021285	3.05326	0.00194699
ENSGALG00000040942	-3.00021	0.0019477
ENSGALG00000044536	-1.99915	0.00196431
ENSGALG00000048349	3.22741	0.00196779
ENSGALG00000009935	-6.02998	0.00196955
ENSGALG00000027712	2.84823	0.00198026
ENSGALG00000004111	3.90839	0.00198266
ENSGALG00000016357	1.80238	0.00199846
ENSGALG00000004103	-5.64919	0.00201206
ENSGALG00000002350	-4.06043	0.00206259
ENSGALG00000042875	1.9062	0.00206259
ENSGALG00000030038	2.06271	0.00206259
ENSGALG00000043938	3.13996	0.00207669
ENSGALG00000032699	1.99729	0.00207987
ENSGALG00000002563	2.10628	0.00209284
ENSGALG00000035867	-3.64038	0.0021152
ENSGALG00000052252	-7.18312	0.00211745
ENSGALG00000015360	2.72276	0.00211745
ENSGALG00000010961	5.50642	0.00213677
ENSGALG00000012545	3.07647	0.00213977
ENSGALG00000001529	2.25872	0.00213977
ENSGALG00000002792	-2.4183	0.00217191
ENSGALG00000009926	4.68294	0.00218951
ENSGALG00000014477	3.03296	0.00219358
ENSGALG00000033932	2.55089	0.0022005
ENSGALG00000003298	2.51519	0.0022244
ENSGALG00000044505	4.47941	0.0022244
ENSGALG00000012700	-5.28148	0.0022244
ENSGALG00000004897	4.31895	0.00226076
ENSGALG00000007659	1.72855	0.00226662
ENSGALG00000012160	2.46209	0.00227758
ENSGALG00000048115	-2.69594	0.00228002
ENSGALG00000034761	-5.84613	0.00229008
ENSGALG00000005630	3.92439	0.00229008
ENSGALG00000005924	-2.07447	0.00229008
ENSGALG00000034860	-2.87625	0.00229008
ENSGALG00000001790	2.71993	0.00229008
ENSGALG00000015230	-1.95498	0.00229008
ENSGALG00000001617	-2.90638	0.00229346
ENSGALG00000014213	2.24707	0.00230946
ENSGALG00000015461	5.40725	0.00230964
ENSGALG00000015224	-6.90613	0.00230964
ENSGALG00000047760	-4.70761	0.00230964
ENSGALG00000007665	2.80656	0.00231271
ENSGALG00000002383	5.85567	0.00233832
ENSGALG00000007892	-4.96933	0.00235442
ENSGALG00000008623	-2.0671	0.00235996
ENSGALG00000051950	4.75267	0.00236412
ENSGALG00000052192	1.92461	0.00236412
ENSGALG00000044071	3.61087	0.002365
ENSGALG00000010950	-6.53605	0.00237252
ENSGALG00000016673	2.70196	0.00237417
ENSGALG00000012422	3.40172	0.00239133
ENSGALG00000008270	3.74294	0.00240338
ENSGALG00000031551	-1.76567	0.00240555
ENSGALG00000019147	3.58339	0.00242622
ENSGALG00000013785	-2.39507	0.00242622
ENSGALG00000016556	7.03941	0.00245627
ENSGALG00000021047	-2.20782	0.00246646
ENSGALG00000053595	-4.3525	0.00246646
ENSGALG00000044478	-6.24321	0.00248071
ENSGALG00000006631	2.57778	0.00248919
ENSGALG00000013376	-3.30451	0.00250068
ENSGALG00000001256	3.36762	0.00253107
ENSGALG00000001161	2.61474	0.00254095
ENSGALG00000016852	3.99501	0.00255788
ENSGALG00000049689	-4.02022	0.00256772
ENSGALG00000013869	2.84382	0.00256949
ENSGALG00000037453	2.79559	0.00258866
ENSGALG00000029532	4.2296	0.00258866
ENSGALG00000006421	-4.12535	0.0025904
ENSGALG00000023683	-1.81502	0.0025904
ENSGALG00000035498	3.87278	0.0025904
ENSGALG00000050893	3.91146	0.00259752
ENSGALG00000042647	-5.20549	0.00259791
ENSGALG00000034212	-6.03557	0.00259832
ENSGALG00000016724	-2.26132	0.00261956
ENSGALG00000014980	-3.75955	0.00262485
ENSGALG00000030629	3.60912	0.00263494
ENSGALG00000004691	2.7614	0.00264365
ENSGALG00000034303	-2.50973	0.00265747
ENSGALG00000007713	3.0689	0.00266607
ENSGALG00000048686	-6.25384	0.00268823
ENSGALG00000020331	3.65968	0.00268823
ENSGALG00000037953	-2.07519	0.00269065
ENSGALG00000011366	-4.77005	0.00269074
ENSGALG00000049260	-7.41647	0.00270466
ENSGALG00000009678	-2.50267	0.0027133
ENSGALG00000047313	3.29507	0.00271363
ENSGALG00000041573	2.21259	0.00273263
ENSGALG00000051203	4.2082	0.00273495
ENSGALG00000008926	-3.14168	0.00275792
ENSGALG00000009731	3.47489	0.00276295
ENSGALG00000025948	3.78365	0.00277873
ENSGALG00000010117	-2.09488	0.00277959
ENSGALG00000053854	-1.81665	0.00282491
ENSGALG00000034625	2.15203	0.00285789
ENSGALG00000046958	-3.96929	0.00285789
ENSGALG00000006318	4.14483	0.00285789
ENSGALG00000042460	2.36352	0.0028584
ENSGALG00000003319	3.81936	0.0028584
ENSGALG00000017132	2.382	0.00286521
ENSGALG00000014821	4.20846	0.00286521
ENSGALG00000032260	3.01684	0.00286521
ENSGALG00000019042	2.23023	0.00286521
ENSGALG00000049068	4.64911	0.00289454
ENSGALG00000046955	-4.67395	0.00290911
ENSGALG00000014924	4.7384	0.00291492
ENSGALG00000046507	-2.34851	0.00293605
ENSGALG00000012292	4.05666	0.00293605
ENSGALG00000014962	5.13167	0.00294543
ENSGALG00000054317	-7.06039	0.0029736
ENSGALG00000048087	-5.16773	0.002976
ENSGALG00000037944	1.93098	0.00300373
ENSGALG00000013745	3.51888	0.00301715
ENSGALG00000011181	1.95604	0.00301715
ENSGALG00000008172	1.69016	0.00301735
ENSGALG00000014754	3.36427	0.00304844
ENSGALG00000039269	2.54709	0.00305021
ENSGALG00000013102	-3.15312	0.00305918
ENSGALG00000050404	-4.95667	0.00307074
ENSGALG00000007618	-5.03578	0.00308422
ENSGALG00000014750	3.86836	0.00309792
ENSGALG00000007675	5.01158	0.00309946
ENSGALG00000008731	-3.0756	0.00309946
ENSGALG00000041380	2.29837	0.00309946
ENSGALG00000015289	-3.24834	0.00309946
ENSGALG00000014011	4.25861	0.00310533
ENSGALG00000011434	-3.45155	0.00310919
ENSGALG00000007007	-6.54619	0.00314495
ENSGALG00000005809	4.47618	0.0031588
ENSGALG00000050857	-4.77125	0.00316405
ENSGALG00000014443	2.20393	0.00316405
ENSGALG00000023844	4.01522	0.00317916
ENSGALG00000015846	3.38504	0.0031802
ENSGALG00000010009	-5.6601	0.0031802
ENSGALG00000050564	4.36387	0.00321926
ENSGALG00000005861	-2.56421	0.00322604
ENSGALG00000017239	2.44207	0.00323139
ENSGALG00000052140	4.04402	0.00323353
ENSGALG00000004357	2.52881	0.00334863
ENSGALG00000010208	-5.02861	0.00334863
ENSGALG00000030853	-4.40009	0.00334863
ENSGALG00000049402	2.59	0.00334863
ENSGALG00000003942	-1.89989	0.00335161
ENSGALG00000015362	3.86827	0.00335161
ENSGALG00000013268	-4.325	0.0033631
ENSGALG00000039772	-3.83989	0.00337136
ENSGALG00000014692	3.37871	0.00338113
ENSGALG00000020415	-2.049	0.00338994
ENSGALG00000017031	-3.05563	0.00339931
ENSGALG00000003212	-4.92866	0.00339931
ENSGALG00000016590	4.3059	0.00339931
ENSGALG00000053188	-4.83332	0.00341066
ENSGALG00000002615	2.70191	0.00341862
ENSGALG00000040836	-5.24504	0.00343537
ENSGALG00000034534	2.70888	0.0034533
ENSGALG00000001506	2.35142	0.00346313
ENSGALG00000002210	1.82684	0.00346313
ENSGALG00000043775	-2.22959	0.00346373
ENSGALG00000013039	2.18416	0.00346373
ENSGALG00000003258	-3.5985	0.00346571
ENSGALG00000038393	2.84155	0.00350979
ENSGALG00000053954	3.78605	0.00350979
ENSGALG00000026153	-4.33888	0.00350979
ENSGALG00000033320	3.07788	0.00350979
ENSGALG00000051628	3.13318	0.00351369
ENSGALG00000021136	5.37701	0.00354115
ENSGALG00000043909	-3.94625	0.00356615
ENSGALG00000023780	3.37663	0.00357837
ENSGALG00000016497	-1.84046	0.00363629
ENSGALG00000010211	-2.55414	0.00364246
ENSGALG00000001607	2.64263	0.00364875
ENSGALG00000014280	6.64554	0.00366637
ENSGALG00000007418	2.65186	0.00367152
ENSGALG00000006217	-5.38267	0.00367152
ENSGALG00000035157	-2.65202	0.00367578
ENSGALG00000038495	-1.91372	0.00372652
ENSGALG00000039742	3.39035	0.00374401
ENSGALG00000008947	-6.5833	0.00374999
ENSGALG00000026422	2.69517	0.00374999
ENSGALG00000001434	-2.04812	0.00374999
ENSGALG00000000734	1.8998	0.00376581
ENSGALG00000017190	-5.39479	0.00380942
ENSGALG00000011488	2.09412	0.00385083
ENSGALG00000008417	-5.53759	0.00385083
ENSGALG00000051492	-4.3595	0.00385403
ENSGALG00000012618	3.18778	0.00385403
ENSGALG00000010612	3.14386	0.0038584
ENSGALG00000013980	-2.77019	0.0038584
ENSGALG00000038515	2.62621	0.00388367
ENSGALG00000007305	-3.1404	0.00395562
ENSGALG00000045534	2.20216	0.00395996
ENSGALG00000034347	3.14875	0.00396094
ENSGALG00000025881	3.48719	0.00396702
ENSGALG00000002525	-1.98815	0.00397834
ENSGALG00000040802	-3.0744	0.00399781
ENSGALG00000010147	2.25932	0.00400719
ENSGALG00000050375	3.66858	0.00401457
ENSGALG00000019835	3.62651	0.00403044
ENSGALG00000027757	-2.15482	0.00403943
ENSGALG00000045196	-2.86916	0.00404443
ENSGALG00000027629	2.71018	0.00409967
ENSGALG00000005451	2.17889	0.00411171
ENSGALG00000044471	-2.33648	0.0041174
ENSGALG00000012555	-3.60283	0.00412106
ENSGALG00000052088	2.41057	0.00417494
ENSGALG00000001486	3.65109	0.00418476
ENSGALG00000007907	-3.61109	0.00418917
ENSGALG00000002192	3.54957	0.00419109
ENSGALG00000015623	-3.69069	0.00420891
ENSGALG00000040002	2.8812	0.00421461
ENSGALG00000008741	4.83878	0.00421461
ENSGALG00000010129	-2.0533	0.00422437
ENSGALG00000026864	4.236	0.00422437
ENSGALG00000038502	3.06643	0.00424939
ENSGALG00000049193	2.75887	0.00425863
ENSGALG00000032743	2.4455	0.00425863
ENSGALG00000040276	3.66657	0.00427594
ENSGALG00000007570	-2.59919	0.00427763
ENSGALG00000014412	2.60502	0.00427763
ENSGALG00000043372	2.57161	0.00428977
ENSGALG00000012577	-4.72031	0.00435969
ENSGALG00000042538	-2.72748	0.00437961
ENSGALG00000043052	3.66598	0.00439816
ENSGALG00000052552	5.00269	0.0044169
ENSGALG00000008733	-4.07941	0.0044169
ENSGALG00000053836	3.41135	0.00448021
ENSGALG00000006343	2.70542	0.00450607
ENSGALG00000004814	-2.49738	0.00453025
ENSGALG00000001945	1.93267	0.00453657
ENSGALG00000003636	3.02881	0.00453811
ENSGALG00000015709	1.89711	0.00457558
ENSGALG00000043806	-4.15343	0.00457558
ENSGALG00000010778	-3.05694	0.00461439
ENSGALG00000025886	3.22256	0.00461799
ENSGALG00000016702	-3.01161	0.00461799
ENSGALG00000031255	-4.64422	0.00466172
ENSGALG00000014163	-2.57575	0.00468591
ENSGALG00000043947	5.04648	0.00478106
ENSGALG00000047283	3.31438	0.00478295
ENSGALG00000032190	2.6269	0.00478295
ENSGALG00000046353	-3.84584	0.00480319
ENSGALG00000005402	-2.81143	0.00480319
ENSGALG00000009239	5.29547	0.00481876
ENSGALG00000017485	3.59697	0.00482928
ENSGALG00000016904	-4.96298	0.00482928
ENSGALG00000044362	-6.78867	0.00483009
ENSGALG00000004078	-4.40246	0.00483357
ENSGALG00000035726	5.0307	0.00483781
ENSGALG00000025941	5.66255	0.00484074
ENSGALG00000028681	3.91927	0.00486981
ENSGALG00000043064	3.08275	0.00490195
ENSGALG00000039708	3.16327	0.00490195
ENSGALG00000015000	2.00553	0.00490195
ENSGALG00000008836	1.76178	0.00491782
ENSGALG00000005544	4.7742	0.00498292
ENSGALG00000012142	-5.25991	0.00499506
ENSGALG00000016569	4.09553	0.00504381
ENSGALG00000001038	2.299	0.00506632
ENSGALG00000028457	-4.73076	0.00510393
ENSGALG00000011880	-2.19097	0.0051401
ENSGALG00000002263	3.41109	0.0051989
ENSGALG00000046632	4.16239	0.00520059
ENSGALG00000044763	5.10334	0.00523993
ENSGALG00000045199	1.63043	0.00524844
ENSGALG00000032628	-5.47687	0.00527397
ENSGALG00000033090	2.28877	0.00530822
ENSGALG00000013900	-2.2808	0.00531885
ENSGALG00000026460	-5.19764	0.00531885
ENSGALG00000042476	-2.62795	0.00536758
ENSGALG00000031205	3.92973	0.00538147
ENSGALG00000048461	-4.45801	0.00541689
ENSGALG00000003859	-2.61016	0.00541689
ENSGALG00000015916	-2.49254	0.00541689
ENSGALG00000052375	4.02035	0.00550002
ENSGALG00000002175	3.44502	0.00550342
ENSGALG00000043451	-2.08922	0.00550472
ENSGALG00000016651	-3.7103	0.00554512
ENSGALG00000016964	2.14939	0.00554512
ENSGALG00000009382	-3.30513	0.00555649
ENSGALG00000030179	2.3866	0.0055565
ENSGALG00000009402	-2.91996	0.0055565
ENSGALG00000027641	-2.03891	0.00561519
ENSGALG00000036856	2.5271	0.00562775
ENSGALG00000010338	7.30713	0.00567392
ENSGALG00000005826	-4.27905	0.00568088
ENSGALG00000026070	2.02214	0.00569866
ENSGALG00000005046	3.30102	0.00573135
ENSGALG00000040758	-2.99303	0.00577851
ENSGALG00000007416	2.31613	0.00579722
ENSGALG00000004373	-2.23994	0.00580497
ENSGALG00000029211	4.40591	0.00584384
ENSGALG00000010737	-5.69196	0.00585291
ENSGALG00000005688	3.34646	0.00594141
ENSGALG00000029983	4.98071	0.00594841
ENSGALG00000036831	-4.26095	0.00597419
ENSGALG00000014201	3.51945	0.0059766
ENSGALG00000030350	-2.92705	0.00599331
ENSGALG00000000528	-2.04235	0.00602007
ENSGALG00000005572	5.04182	0.00603266
ENSGALG00000003284	2.32653	0.00603287
ENSGALG00000030291	1.93322	0.00603287
ENSGALG00000009704	2.74634	0.00607872
ENSGALG00000012454	3.49451	0.00608322
ENSGALG00000007147	-3.8986	0.00609749
ENSGALG00000029944	-4.14292	0.00609749
ENSGALG00000038606	-4.40602	0.00614068
ENSGALG00000006693	-8.5331	0.00615067
ENSGALG00000005303	-4.76758	0.00616369
ENSGALG00000012219	-3.94085	0.00616369
ENSGALG00000030432	3.28111	0.00619603
ENSGALG00000041078	-1.99587	0.00622038
ENSGALG00000003578	2.69852	0.0062441
ENSGALG00000009621	1.87171	0.00626364
ENSGALG00000002503	-5.50863	0.00626364
ENSGALG00000020210	2.56151	0.00627464
ENSGALG00000053275	-4.72935	0.00629365
ENSGALG00000035228	-6.63338	0.00632093
ENSGALG00000009479	4.75826	0.00632093
ENSGALG00000029673	-2.626	0.00646059
ENSGALG00000010736	-4.96337	0.00647441
ENSGALG00000020895	4.86075	0.00648563
ENSGALG00000040541	2.28473	0.00649353
ENSGALG00000001518	-2.57601	0.00661952
ENSGALG00000025748	-3.86975	0.00665862
ENSGALG00000027722	-4.1131	0.00667869
ENSGALG00000011322	-5.43952	0.00670682
ENSGALG00000010502	-2.55983	0.00670682
ENSGALG00000051868	-5.08265	0.00671064
ENSGALG00000035049	-2.44918	0.0067289
ENSGALG00000010331	4.32445	0.00674023
ENSGALG00000016687	3.73195	0.00674023
ENSGALG00000000184	-5.5262	0.00675289
ENSGALG00000021653	-2.2612	0.00680585
ENSGALG00000053321	4.40807	0.00688913
ENSGALG00000005408	2.61742	0.00691365
ENSGALG00000050965	-4.50556	0.00692232
ENSGALG00000024272	3.87096	0.00697084
ENSGALG00000013372	3.11323	0.00697319
ENSGALG00000035804	-1.89464	0.00700116
ENSGALG00000026757	2.44818	0.00700353
ENSGALG00000007139	-3.92294	0.00701199
ENSGALG00000006558	-2.50986	0.00701199
ENSGALG00000012412	3.08316	0.00703571
ENSGALG00000000059	2.85976	0.00705373
ENSGALG00000049191	-5.32754	0.00705373
ENSGALG00000053121	3.99646	0.00705373
ENSGALG00000001726	2.02383	0.00705373
ENSGALG00000007152	-1.60524	0.00706033
ENSGALG00000043415	3.45324	0.00706628
ENSGALG00000002945	-2.79873	0.0071236
ENSGALG00000009963	-3.23632	0.0071289
ENSGALG00000015849	-1.81511	0.00713084
ENSGALG00000017329	-3.02114	0.00713084
ENSGALG00000005135	2.80515	0.00718535
ENSGALG00000028095	-4.19042	0.00731489
ENSGALG00000039022	3.92862	0.00731903
ENSGALG00000050444	-5.36628	0.00736677
ENSGALG00000044975	-4.75713	0.00737057
ENSGALG00000052537	4.13244	0.00738342
ENSGALG00000016674	-3.53354	0.0075143
ENSGALG00000043016	4.24486	0.0075498
ENSGALG00000004476	2.51723	0.00758332
ENSGALG00000050206	4.09047	0.00758332
ENSGALG00000050806	-3.25919	0.00758332
ENSGALG00000013817	-3.46152	0.00758469
ENSGALG00000025743	3.13593	0.0076104
ENSGALG00000005966	1.91921	0.00769398
ENSGALG00000020316	3.8993	0.00770174
ENSGALG00000044799	2.5511	0.00770174
ENSGALG00000004841	3.55395	0.00771577
ENSGALG00000005147	-1.84223	0.00773475
ENSGALG00000035060	2.57976	0.00781374
ENSGALG00000039447	-3.24149	0.00789664
ENSGALG00000031776	-3.66368	0.00795597
ENSGALG00000013546	4.91997	0.00795597
ENSGALG00000048396	-5.8197	0.00801492
ENSGALG00000027305	3.37974	0.00801492
ENSGALG00000013607	2.66302	0.00805411
ENSGALG00000014406	-2.61271	0.00810975
ENSGALG00000050359	4.17765	0.00811261
ENSGALG00000017003	-3.18062	0.00811261
ENSGALG00000032799	2.32625	0.00812008
ENSGALG00000043302	3.24813	0.00812008
ENSGALG00000016854	2.6328	0.0081259
ENSGALG00000002722	1.7685	0.00818625
ENSGALG00000053112	-3.76507	0.00819412
ENSGALG00000002201	-2.76947	0.00819412
ENSGALG00000035194	3.65076	0.00819412
ENSGALG00000037464	-4.18559	0.00826966
ENSGALG00000037828	2.76658	0.00827774
ENSGALG00000050267	2.11541	0.00853399
ENSGALG00000013943	1.64789	0.00853399
ENSGALG00000006805	-1.81201	0.00853399
ENSGALG00000015216	4.10651	0.00857649
ENSGALG00000041120	4.29941	0.00857649
ENSGALG00000021569	2.54718	0.00866669
ENSGALG00000051458	3.65142	0.00868443
ENSGALG00000002622	2.56015	0.00869137
ENSGALG00000032231	2.55495	0.00869137
ENSGALG00000014447	-1.65466	0.00874326
ENSGALG00000037223	3.5063	0.0087608
ENSGALG00000009759	-2.78315	0.00884088
ENSGALG00000009301	-3.70458	0.00884088
ENSGALG00000006511	2.8636	0.00894172
ENSGALG00000053594	-4.45685	0.00905928
ENSGALG00000010540	-1.92043	0.00909381
ENSGALG00000019284	-1.60362	0.00909381
ENSGALG00000053383	-5.20898	0.00919359
ENSGALG00000016509	-2.47196	0.00919428
ENSGALG00000045185	2.86645	0.00919428
ENSGALG00000045596	4.63452	0.00926046
ENSGALG00000026741	-2.02383	0.00932992
ENSGALG00000054444	-4.06576	0.00941192
ENSGALG00000012944	2.74657	0.00948811
ENSGALG00000013177	2.99767	0.00950459
ENSGALG00000033783	-4.0472	0.00952407
ENSGALG00000038000	3.57175	0.00953397
ENSGALG00000030324	-4.13596	0.00954697
ENSGALG00000042500	4.25309	0.00959392
ENSGALG00000012232	-2.34155	0.00959392
ENSGALG00000004734	2.89547	0.00959392
ENSGALG00000036491	1.87374	0.00962343
ENSGALG00000034213	2.697	0.00967011
ENSGALG00000008970	3.17084	0.00975783
ENSGALG00000003003	-3.90289	0.00975783
ENSGALG00000034561	-4.86441	0.00976744
ENSGALG00000040926	2.96769	0.00977247
ENSGALG00000006785	2.28143	0.00984656
ENSGALG00000036395	3.5898	0.00994084
ENSGALG00000034461	2.09973	0.0100543
ENSGALG00000037735	3.67148	0.0102119
ENSGALG00000047103	1.66293	0.0102232
ENSGALG00000013495	3.23041	0.0102724
ENSGALG00000043694	-3.94755	0.0102942
ENSGALG00000035365	-2.13476	0.0102975
ENSGALG00000000863	-2.04517	0.010357
ENSGALG00000010468	-3.55153	0.0103934
ENSGALG00000006267	2.38878	0.0104463
ENSGALG00000003562	-4.38414	0.0104463
ENSGALG00000038740	3.94427	0.010472
ENSGALG00000004812	2.80077	0.0104872
ENSGALG00000043033	-5.11869	0.0105407
ENSGALG00000034649	-2.85508	0.0105432
ENSGALG00000003294	3.27756	0.0105733
ENSGALG00000010719	3.78941	0.0105733
ENSGALG00000008465	-4.05239	0.0106032
ENSGALG00000044874	3.42444	0.0106328
ENSGALG00000047720	-3.11996	0.0107416
ENSGALG00000018977	4.92443	0.0110462
ENSGALG00000042227	2.42933	0.0110732
ENSGALG00000008747	3.39415	0.0111621
ENSGALG00000011740	1.7004	0.0111705
ENSGALG00000007158	2.61712	0.0111777
ENSGALG00000008348	1.60137	0.0111847
ENSGALG00000004096	-4.67382	0.0111927
ENSGALG00000021238	-4.23163	0.0111963
ENSGALG00000011224	-2.20162	0.0111963
ENSGALG00000010255	1.72144	0.0112177
ENSGALG00000051536	2.93052	0.0112177
ENSGALG00000003354	3.82242	0.0112177
ENSGALG00000001437	3.65919	0.0112177
ENSGALG00000039448	1.96962	0.0112617
ENSGALG00000025935	3.85621	0.0112816
ENSGALG00000016828	-2.2875	0.0112872
ENSGALG00000012759	1.78419	0.0112872
ENSGALG00000001273	-3.24727	0.0112872
ENSGALG00000037587	5.25965	0.0113384
ENSGALG00000050503	2.84605	0.011387
ENSGALG00000012178	2.68021	0.011387
ENSGALG00000031615	-2.38811	0.0113889
ENSGALG00000012866	-3.03556	0.0114192
ENSGALG00000000764	1.63693	0.0114385
ENSGALG00000008740	2.93612	0.0114468
ENSGALG00000004297	-3.52647	0.0115783
ENSGALG00000030661	1.86943	0.0116504
ENSGALG00000016954	3.30235	0.0116798
ENSGALG00000032634	-1.5648	0.0116798
ENSGALG00000012483	-5.7885	0.0117233
ENSGALG00000013001	-4.98448	0.0117648
ENSGALG00000015519	-4.13149	0.0117922
ENSGALG00000010494	-4.74622	0.0119136
ENSGALG00000015939	-1.7844	0.0119411
ENSGALG00000050441	3.28646	0.0119628
ENSGALG00000008866	-2.66951	0.0120383
ENSGALG00000041977	-2.03222	0.0120504
ENSGALG00000042577	-6.42026	0.0121178
ENSGALG00000029017	2.11562	0.0121509
ENSGALG00000001595	2.40901	0.0122255
ENSGALG00000010663	-2.05673	0.0122372
ENSGALG00000024481	-2.57713	0.0123296
ENSGALG00000008182	-1.82666	0.0124444
ENSGALG00000011203	2.54556	0.0124444
ENSGALG00000052799	-2.78984	0.0124741
ENSGALG00000017052	-5.78824	0.0124935
ENSGALG00000048926	1.90851	0.0125019
ENSGALG00000035505	3.83561	0.0125909
ENSGALG00000006388	2.9039	0.0126836
ENSGALG00000041577	3.58261	0.012699
ENSGALG00000048721	-3.90327	0.0127185
ENSGALG00000015618	4.33574	0.0127185
ENSGALG00000014788	2.11707	0.0127599
ENSGALG00000006950	-2.17586	0.0127676
ENSGALG00000042726	-4.3052	0.0128097
ENSGALG00000049145	3.91529	0.0128146
ENSGALG00000001000	1.73938	0.0128146
ENSGALG00000003196	3.21111	0.0128179
ENSGALG00000032239	3.8664	0.0128442
ENSGALG00000042599	2.2167	0.0128442
ENSGALG00000033690	1.73895	0.0129026
ENSGALG00000003523	-1.7751	0.0129114
ENSGALG00000039982	4.36062	0.0129361
ENSGALG00000006045	-3.51646	0.0129361
ENSGALG00000000162	2.84702	0.0130147
ENSGALG00000008787	-2.02155	0.0130252
ENSGALG00000011214	2.60724	0.0130598
ENSGALG00000010638	2.27303	0.0130598
ENSGALG00000009331	-1.97264	0.0130636
ENSGALG00000008386	-1.94931	0.013096
ENSGALG00000044851	3.43431	0.0132286
ENSGALG00000043771	-2.66997	0.0132724
ENSGALG00000031274	2.64329	0.0132763
ENSGALG00000005558	1.86701	0.0132763
ENSGALG00000034188	4.10455	0.0133116
ENSGALG00000011854	2.19434	0.0133239
ENSGALG00000036005	-2.96988	0.0133239
ENSGALG00000033698	-2.99162	0.0133741
ENSGALG00000004702	-1.80735	0.013411
ENSGALG00000042020	-3.07015	0.0134455
ENSGALG00000011684	3.85695	0.0134464
ENSGALG00000007837	-2.32939	0.0134541
ENSGALG00000054799	6.13639	0.0136028
ENSGALG00000031397	-2.01285	0.0137242
ENSGALG00000036441	2.59138	0.0139269
ENSGALG00000007128	2.03422	0.0139556
ENSGALG00000015844	-1.54648	0.0139903
ENSGALG00000015235	4.05228	0.0139903
ENSGALG00000001882	3.05856	0.0139957
ENSGALG00000036284	-3.31009	0.0140496
ENSGALG00000014573	1.85505	0.0140496
ENSGALG00000046384	-5.62863	0.0140496
ENSGALG00000001802	1.95529	0.0145528
ENSGALG00000049682	5.39659	0.0146167
ENSGALG00000021025	2.41131	0.0146918
ENSGALG00000001559	5.36603	0.0147644
ENSGALG00000039474	-1.71087	0.0147679
ENSGALG00000030647	2.69197	0.01477
ENSGALG00000007171	4.43593	0.01477
ENSGALG00000035733	3.00495	0.0148386
ENSGALG00000015151	3.17521	0.0148819
ENSGALG00000047878	3.89945	0.014998
ENSGALG00000054256	2.96147	0.014998
ENSGALG00000000109	2.29839	0.014998
ENSGALG00000015513	2.60718	0.0151289
ENSGALG00000052856	3.6092	0.0153906
ENSGALG00000010043	-1.74207	0.015423
ENSGALG00000030270	2.75052	0.0154302
ENSGALG00000010839	1.67742	0.0155712
ENSGALG00000030940	2.15696	0.0155768
ENSGALG00000016919	5.93724	0.0156236
ENSGALG00000027093	2.10871	0.0156577
ENSGALG00000034288	2.21735	0.0158364
ENSGALG00000013674	-1.92159	0.0159761
ENSGALG00000043329	1.81906	0.0160011
ENSGALG00000031593	2.37695	0.0161266
ENSGALG00000016431	4.81892	0.0161757
ENSGALG00000053583	1.73867	0.0161892
ENSGALG00000018700	2.98877	0.0161971
ENSGALG00000034478	2.92313	0.0162085
ENSGALG00000003025	-4.53676	0.0162085
ENSGALG00000038018	2.1415	0.0162752
ENSGALG00000031423	-3.21098	0.0163005
ENSGALG00000012101	1.83797	0.0164514
ENSGALG00000006165	4.23218	0.016473
ENSGALG00000003660	3.73114	0.016473
ENSGALG00000035629	-1.91041	0.0164834
ENSGALG00000053580	3.44281	0.0166674
ENSGALG00000012011	-2.18871	0.0167541
ENSGALG00000014690	-2.51894	0.0167575
ENSGALG00000045090	3.34766	0.0167575
ENSGALG00000013356	2.13576	0.0167575
ENSGALG00000016468	2.03257	0.0167622
ENSGALG00000008313	2.333	0.0167722
ENSGALG00000005589	3.06465	0.0168092
ENSGALG00000036412	-3.14969	0.0170034
ENSGALG00000037997	-4.10679	0.0170405
ENSGALG00000015179	-3.30203	0.0171086
ENSGALG00000026928	-3.07631	0.0171149
ENSGALG00000031209	2.01664	0.0171149
ENSGALG00000033087	2.71629	0.0171616
ENSGALG00000008497	-1.73276	0.0171818
ENSGALG00000043493	-3.95245	0.0172912
ENSGALG00000007543	-3.42472	0.0173011
ENSGALG00000001620	-3.1685	0.0173784
ENSGALG00000000394	-5.28048	0.0173784
ENSGALG00000032405	-2.88527	0.0174479
ENSGALG00000001389	-2.07617	0.0175841
ENSGALG00000037773	-2.08667	0.0175975
ENSGALG00000011459	-4.19196	0.0176357
ENSGALG00000024171	3.54433	0.0177293
ENSGALG00000014528	2.74864	0.0179916
ENSGALG00000016779	-2.1548	0.0180354
ENSGALG00000005582	1.8946	0.0180354
ENSGALG00000054264	2.70174	0.0180905
ENSGALG00000014954	2.50695	0.0180922
ENSGALG00000007717	3.0398	0.0180922
ENSGALG00000011633	-3.54821	0.0180951
ENSGALG00000010925	2.4842	0.0181359
ENSGALG00000023193	2.73997	0.0181445
ENSGALG00000028900	1.85827	0.0183078
ENSGALG00000016531	2.26754	0.0183415
ENSGALG00000040655	-1.76593	0.0183793
ENSGALG00000040026	-4.79893	0.0184105
ENSGALG00000005102	-4.20283	0.0184333
ENSGALG00000038528	1.72364	0.0185312
ENSGALG00000015528	3.03505	0.018602
ENSGALG00000012913	-2.77909	0.0186132
ENSGALG00000031869	-6.78977	0.0189918
ENSGALG00000047034	-2.70108	0.0190193
ENSGALG00000014561	2.31351	0.0190596
ENSGALG00000038536	1.54447	0.0190606
ENSGALG00000005757	1.70839	0.019064
ENSGALG00000007403	-1.46879	0.0190778
ENSGALG00000042521	2.66694	0.0192182
ENSGALG00000008188	-3.86618	0.0192324
ENSGALG00000009485	-2.32228	0.0192324
ENSGALG00000016342	-5.64941	0.0193229
ENSGALG00000014688	1.90692	0.0194627
ENSGALG00000038721	-1.66213	0.0194921
ENSGALG00000034590	2.19162	0.0197213
ENSGALG00000015388	2.8851	0.019748
ENSGALG00000002358	-3.31499	0.0198203
ENSGALG00000016446	-2.22724	0.0198629
ENSGALG00000050668	-3.769	0.0199163
ENSGALG00000037029	-2.45596	0.0199203
ENSGALG00000016708	-1.82169	0.0199369
ENSGALG00000011192	1.74082	0.0200102
ENSGALG00000012659	1.89029	0.0200224
ENSGALG00000006127	1.69829	0.0205628
ENSGALG00000041346	2.08831	0.0205701
ENSGALG00000008306	2.31136	0.0206164
ENSGALG00000006937	-1.89855	0.0206164
ENSGALG00000004285	-3.74234	0.0206287
ENSGALG00000030022	1.94504	0.020639
ENSGALG00000016286	2.86595	0.0206511
ENSGALG00000026302	1.66781	0.0207298
ENSGALG00000000589	2.2069	0.0208733
ENSGALG00000002219	-1.79649	0.0209525
ENSGALG00000045875	-2.13142	0.0209636
ENSGALG00000049654	-4.81648	0.0210028
ENSGALG00000005030	2.83167	0.0212566
ENSGALG00000053549	4.35349	0.0212842
ENSGALG00000013134	-2.26825	0.0212848
ENSGALG00000016661	2.8637	0.0214625
ENSGALG00000015006	-2.5051	0.0215474
ENSGALG00000043828	-1.74407	0.0215838
ENSGALG00000002549	3.22938	0.0216041
ENSGALG00000049034	-2.44949	0.0216041
ENSGALG00000004059	-2.50212	0.022073
ENSGALG00000053043	1.89892	0.022073
ENSGALG00000004631	3.46691	0.022302
ENSGALG00000034346	-1.84203	0.0223082
ENSGALG00000016356	-2.60292	0.0223462
ENSGALG00000029027	2.7163	0.0223556
ENSGALG00000010746	-1.53808	0.0224428
ENSGALG00000014970	2.18089	0.0226661
ENSGALG00000011894	-2.3254	0.0226739
ENSGALG00000002599	2.68708	0.0226886
ENSGALG00000027165	2.48971	0.0227865
ENSGALG00000009355	-4.99011	0.0227966
ENSGALG00000015412	-2.161	0.0227966
ENSGALG00000001093	1.98421	0.0227982
ENSGALG00000046487	-4.04264	0.02281
ENSGALG00000014698	2.07421	0.0228275
ENSGALG00000036300	1.96782	0.0228514
ENSGALG00000015274	1.64906	0.0228514
ENSGALG00000016281	-2.87396	0.0228731
ENSGALG00000012583	-2.24789	0.022874
ENSGALG00000012396	-2.25363	0.022932
ENSGALG00000049420	-2.17297	0.0229623
ENSGALG00000049218	-2.83567	0.0230435
ENSGALG00000002282	-3.84069	0.0230861
ENSGALG00000032854	2.47732	0.0232041
ENSGALG00000008907	-2.76689	0.0232041
ENSGALG00000041955	-2.6361	0.0233015
ENSGALG00000032717	3.76632	0.0233083
ENSGALG00000014537	2.21593	0.0233336
ENSGALG00000004878	-2.31311	0.0233545
ENSGALG00000017083	-2.18102	0.0233545
ENSGALG00000006326	1.62304	0.0233545
ENSGALG00000011206	-2.49981	0.0233545
ENSGALG00000047761	1.83305	0.0233545
ENSGALG00000012068	3.32084	0.0233969
ENSGALG00000011469	2.17959	0.0234014
ENSGALG00000008666	3.33166	0.0234017
ENSGALG00000054746	-2.50947	0.0234555
ENSGALG00000008255	-2.00604	0.0234951
ENSGALG00000000209	2.3316	0.0234951
ENSGALG00000005806	-3.68739	0.0236673
ENSGALG00000012462	2.81576	0.0238811
ENSGALG00000016744	4.24436	0.0238811
ENSGALG00000053052	3.57564	0.0239138
ENSGALG00000029669	2.3667	0.023979
ENSGALG00000038328	4.05851	0.0240121
ENSGALG00000054759	2.12233	0.0240276
ENSGALG00000049487	3.07909	0.0240676
ENSGALG00000039687	-4.98217	0.0240954
ENSGALG00000036547	2.5783	0.0241926
ENSGALG00000017099	2.62481	0.0241926
ENSGALG00000016322	-2.18399	0.0242243
ENSGALG00000003045	1.82978	0.0242428
ENSGALG00000004170	-1.71663	0.0242431
ENSGALG00000009205	-3.52027	0.0243913
ENSGALG00000006926	-3.00762	0.0244959
ENSGALG00000014202	-5.27085	0.0246464
ENSGALG00000012075	1.82468	0.0246464
ENSGALG00000003750	2.13559	0.0247222
ENSGALG00000006378	2.11809	0.0247741
ENSGALG00000006658	2.49773	0.0248364
ENSGALG00000003792	4.23254	0.0248364
ENSGALG00000013422	2.55482	0.0248903
ENSGALG00000031270	1.83534	0.024988
ENSGALG00000001111	-5.53198	0.024988
ENSGALG00000023920	-2.44093	0.0250125
ENSGALG00000012056	2.69626	0.0250702
ENSGALG00000011259	3.47978	0.0252423
ENSGALG00000034134	1.94515	0.0253694
ENSGALG00000030254	2.66769	0.0253972
ENSGALG00000007941	-2.1439	0.0254444
ENSGALG00000009169	1.99313	0.0254489
ENSGALG00000014428	1.81649	0.0254489
ENSGALG00000003472	-3.53083	0.0254489
ENSGALG00000015413	-3.84903	0.0254489
ENSGALG00000005725	2.5065	0.0256478
ENSGALG00000039432	2.66074	0.0256478
ENSGALG00000012387	1.84545	0.0256663
ENSGALG00000012194	-2.13901	0.0258081
ENSGALG00000019060	2.81706	0.0258444
ENSGALG00000002766	2.75392	0.0259244
ENSGALG00000012850	-2.035	0.0262454
ENSGALG00000051905	-2.94024	0.0263252
ENSGALG00000003213	2.45789	0.0263252
ENSGALG00000010942	-2.00137	0.0265014
ENSGALG00000000255	2.51834	0.0265014
ENSGALG00000006642	3.45041	0.0265224
ENSGALG00000001730	2.50696	0.0265549
ENSGALG00000003590	2.85803	0.0265703
ENSGALG00000010713	-1.97654	0.0266367
ENSGALG00000010825	-1.82506	0.026696
ENSGALG00000042936	-3.59568	0.0267827
ENSGALG00000013569	1.75429	0.0267882
ENSGALG00000006374	3.69413	0.0268044
ENSGALG00000041435	-3.57321	0.0268245
ENSGALG00000009431	-3.97133	0.026995
ENSGALG00000008103	-1.97136	0.0270621
ENSGALG00000003286	-3.08265	0.02712
ENSGALG00000032458	-1.88149	0.0272649
ENSGALG00000023953	1.89069	0.0274247
ENSGALG00000047321	2.68986	0.0277474
ENSGALG00000017120	2.8699	0.0279196
ENSGALG00000048332	-3.71596	0.0279993
ENSGALG00000015040	2.94391	0.0280228
ENSGALG00000016761	-2.38215	0.0281726
ENSGALG00000042679	-2.13313	0.0284297
ENSGALG00000037242	-3.34881	0.0284802
ENSGALG00000006346	4.65956	0.0284986
ENSGALG00000016173	2.97606	0.0290197
ENSGALG00000009422	2.50319	0.0290405
ENSGALG00000010806	3.38378	0.0294313
ENSGALG00000045478	2.67391	0.0294313
ENSGALG00000004365	-2.71318	0.0294739
ENSGALG00000005977	3.24392	0.0296207
ENSGALG00000017323	3.43766	0.029622
ENSGALG00000035099	3.12879	0.029775
ENSGALG00000049843	2.54884	0.029775
ENSGALG00000010068	3.8584	0.0298066
ENSGALG00000046258	-2.07369	0.0298126
ENSGALG00000029971	-2.32345	0.0298145
ENSGALG00000003602	-2.7228	0.0299367
ENSGALG00000012416	-1.79719	0.0299843
ENSGALG00000007695	1.66754	0.0301884
ENSGALG00000014453	2.14169	0.0302186
ENSGALG00000032469	2.45415	0.0303438
ENSGALG00000033694	1.70239	0.030395
ENSGALG00000009016	2.42699	0.0305909
ENSGALG00000047596	-3.98565	0.0305909
ENSGALG00000004221	-1.85018	0.0306085
ENSGALG00000035842	2.68038	0.0307322
ENSGALG00000033063	2.948	0.0310425
ENSGALG00000029857	1.6809	0.0310463
ENSGALG00000008452	-2.09913	0.0311074
ENSGALG00000005541	-3.13911	0.0311437
ENSGALG00000033338	-2.57989	0.0315591
ENSGALG00000050072	2.27168	0.0316029
ENSGALG00000008298	2.17787	0.0316118
ENSGALG00000039652	-2.31639	0.0317413
ENSGALG00000038624	2.73239	0.0317413
ENSGALG00000002663	2.06924	0.0317413
ENSGALG00000020927	1.57416	0.0317875
ENSGALG00000032619	2.98871	0.0318091
ENSGALG00000014167	-1.52868	0.0318091
ENSGALG00000026722	-1.58837	0.0318091
ENSGALG00000000540	-1.83564	0.0319018
ENSGALG00000017201	2.16988	0.0320188
ENSGALG00000027207	-2.64284	0.0320188
ENSGALG00000012361	3.68482	0.0325233
ENSGALG00000003345	2.87087	0.0325233
ENSGALG00000000507	3.54483	0.0326921
ENSGALG00000009667	-4.0124	0.0326921
ENSGALG00000008764	-1.88208	0.0327098
ENSGALG00000037867	1.84127	0.0327234
ENSGALG00000004245	1.57944	0.0328283
ENSGALG00000046160	3.13185	0.0328283
ENSGALG00000001547	1.58543	0.0329801
ENSGALG00000026981	-3.23896	0.0330081
ENSGALG00000030598	2.13397	0.0330108
ENSGALG00000010881	3.1115	0.0330773
ENSGALG00000049236	-2.03022	0.0332132
ENSGALG00000002097	-2.93325	0.0332132
ENSGALG00000034144	-3.95351	0.0332189
ENSGALG00000048776	3.12374	0.0336691
ENSGALG00000015105	1.98544	0.0338194
ENSGALG00000045726	1.80065	0.0338194
ENSGALG00000003684	-2.09096	0.0338194
ENSGALG00000052859	-4.85944	0.0338194
ENSGALG00000007817	-2.23741	0.0339336
ENSGALG00000047327	-3.38626	0.0339469
ENSGALG00000048767	2.59884	0.0341973
ENSGALG00000030526	-1.95569	0.0342091
ENSGALG00000008166	3.39472	0.0342783
ENSGALG00000001964	-1.7452	0.0343
ENSGALG00000041978	3.11508	0.0343575
ENSGALG00000004254	1.74644	0.0344183
ENSGALG00000008722	4.43715	0.0344183
ENSGALG00000029292	1.58467	0.0344183
ENSGALG00000026231	2.07956	0.0346737
ENSGALG00000040784	1.78319	0.0347417
ENSGALG00000036346	3.1024	0.0348045
ENSGALG00000047031	2.0645	0.0348097
ENSGALG00000004184	2.03732	0.0349116
ENSGALG00000043896	-4.58481	0.0350347
ENSGALG00000050742	2.03425	0.0352692
ENSGALG00000011655	-1.84733	0.0352692
ENSGALG00000004613	2.84147	0.0354078
ENSGALG00000053284	3.72753	0.0354985
ENSGALG00000005257	2.11517	0.0355462
ENSGALG00000007791	-4.51467	0.0356093
ENSGALG00000001583	2.32847	0.0356489
ENSGALG00000045876	3.39507	0.0357446
ENSGALG00000040426	-1.72169	0.0358101
ENSGALG00000016968	-3.82313	0.0358101
ENSGALG00000014277	2.79513	0.0358952
ENSGALG00000012595	-3.52229	0.0358952
ENSGALG00000033791	3.11617	0.0359052
ENSGALG00000011136	-3.65257	0.0361782
ENSGALG00000046461	3.13566	0.0362408
ENSGALG00000016895	-2.32398	0.036401
ENSGALG00000021092	-4.19726	0.0365674
ENSGALG00000050182	4.71228	0.0365722
ENSGALG00000034741	-4.09443	0.0365984
ENSGALG00000006868	-2.8781	0.0367094
ENSGALG00000040929	-2.12131	0.0370822
ENSGALG00000006471	2.93467	0.0371466
ENSGALG00000020679	-2.14615	0.0373267
ENSGALG00000012106	-3.5639	0.0373878
ENSGALG00000014501	3.59258	0.0375244
ENSGALG00000008150	-1.87901	0.0375244
ENSGALG00000009954	-2.14283	0.0375309
ENSGALG00000031340	3.29663	0.037619
ENSGALG00000004121	-2.12805	0.0380403
ENSGALG00000043728	3.31856	0.0380403
ENSGALG00000006344	-1.74338	0.0383735
ENSGALG00000032887	2.86222	0.0385033
ENSGALG00000004657	1.92912	0.0385393
ENSGALG00000031794	2.92928	0.0386831
ENSGALG00000011299	-3.84553	0.0386977
ENSGALG00000007676	2.29053	0.0387587
ENSGALG00000041437	-3.08757	0.0388741
ENSGALG00000005787	-1.79401	0.0388741
ENSGALG00000008828	-1.73449	0.0388741
ENSGALG00000015090	-2.23717	0.0388741
ENSGALG00000008022	1.57813	0.0389254
ENSGALG00000030866	-2.18991	0.0389254
ENSGALG00000031720	-2.64718	0.0389407
ENSGALG00000035254	1.75463	0.0392988
ENSGALG00000038748	1.99813	0.0393036
ENSGALG00000004418	-2.93726	0.0393506
ENSGALG00000002437	-2.295	0.0394996
ENSGALG00000008346	2.28145	0.0400579
ENSGALG00000046188	-3.99433	0.0400929
ENSGALG00000007334	-2.028	0.0402963
ENSGALG00000010740	-1.68268	0.0402963
ENSGALG00000014324	2.09176	0.0403021
ENSGALG00000012886	-1.87033	0.0403021
ENSGALG00000054561	2.38895	0.0403439
ENSGALG00000027351	-2.28057	0.0405023
ENSGALG00000013777	-1.54158	0.0405792
ENSGALG00000015497	2.90471	0.0405792
ENSGALG00000029480	-1.64301	0.0405797
ENSGALG00000046210	-3.59754	0.0408038
ENSGALG00000003113	1.75485	0.0411607
ENSGALG00000026424	1.81562	0.041405
ENSGALG00000001690	-3.43441	0.0415326
ENSGALG00000038559	3.66751	0.041766
ENSGALG00000037687	-3.54428	0.0417677
ENSGALG00000002974	-4.06264	0.0418456
ENSGALG00000012480	1.53756	0.041964
ENSGALG00000005054	1.44705	0.0421208
ENSGALG00000015367	-1.74568	0.0422208
ENSGALG00000015446	3.0542	0.0423193
ENSGALG00000034397	-2.50362	0.0423423
ENSGALG00000010581	2.10619	0.0424357
ENSGALG00000041471	1.83231	0.0424357
ENSGALG00000039363	2.07808	0.0424357
ENSGALG00000011222	2.98002	0.0426823
ENSGALG00000030251	-3.41238	0.0426972
ENSGALG00000016157	-2.69384	0.0427647
ENSGALG00000016332	1.94122	0.0427794
ENSGALG00000010110	-1.76977	0.0428191
ENSGALG00000011608	2.44734	0.0430027
ENSGALG00000009592	1.72524	0.0430684
ENSGALG00000016713	1.6084	0.0431102
ENSGALG00000023760	-4.2389	0.0431607
ENSGALG00000039238	2.86962	0.0431607
ENSGALG00000004771	2.46692	0.043184
ENSGALG00000014659	2.12238	0.0434729
ENSGALG00000015180	-2.79268	0.0434855
ENSGALG00000049887	-3.98457	0.0434855
ENSGALG00000037826	3.30359	0.0434855
ENSGALG00000019276	-2.82895	0.0436081
ENSGALG00000008425	-4.62042	0.0436081
ENSGALG00000010187	-3.7516	0.0436081
ENSGALG00000004038	-1.69189	0.0437469
ENSGALG00000001654	1.41793	0.0438514
ENSGALG00000011744	-2.09781	0.0438705
ENSGALG00000009628	2.13525	0.0439807
ENSGALG00000009233	1.96639	0.0440362
ENSGALG00000010738	-2.56561	0.0441125
ENSGALG00000012872	-3.39182	0.0441214
ENSGALG00000040244	1.70332	0.0441459
ENSGALG00000014795	-1.57168	0.0444756
ENSGALG00000043701	1.91202	0.0446946
ENSGALG00000017167	2.19403	0.044704
ENSGALG00000030005	2.59461	0.0447499
ENSGALG00000031325	1.59668	0.0447664
ENSGALG00000015701	-1.9884	0.0447664
ENSGALG00000009207	-3.61716	0.0448665
ENSGALG00000043603	4.03352	0.0453336
ENSGALG00000039008	1.65593	0.0456261
ENSGALG00000013940	-1.99176	0.0457165
ENSGALG00000023472	2.54578	0.0459056
ENSGALG00000028304	3.45109	0.0459056
ENSGALG00000038469	1.9116	0.04596
ENSGALG00000016549	-1.79774	0.0459728
ENSGALG00000009586	1.93272	0.0460708
ENSGALG00000028041	2.29463	0.0460708
ENSGALG00000016125	-3.39327	0.0463821
ENSGALG00000034100	-2.64482	0.0463821
ENSGALG00000043118	2.44571	0.0465114
ENSGALG00000001081	-3.73183	0.046522
ENSGALG00000053391	-2.99311	0.0470864
ENSGALG00000009241	1.8728	0.0472246
ENSGALG00000004413	-1.62634	0.0472568
ENSGALG00000007582	2.13447	0.0472691
ENSGALG00000008930	-2.08381	0.0473178
ENSGALG00000055069	1.67847	0.0474281
ENSGALG00000011473	-2.67811	0.0474927
ENSGALG00000007314	2.99902	0.0475879
ENSGALG00000014646	1.93675	0.0479157
ENSGALG00000014835	2.58116	0.0479157
ENSGALG00000015244	-5.49181	0.0479157
ENSGALG00000035017	1.86804	0.0479816
ENSGALG00000016788	3.70038	0.0482182
ENSGALG00000010595	3.08035	0.0483897
ENSGALG00000006048	-3.18049	0.0483911
ENSGALG00000006598	-2.32066	0.0486776
ENSGALG00000044404	2.08976	0.0489515
ENSGALG00000016094	2.09825	0.0489543
ENSGALG00000000470	2.71711	0.0489895
ENSGALG00000032723	2.35578	0.0490233
ENSGALG00000049741	3.10152	0.0490233
ENSGALG00000014297	1.59705	0.0493622
ENSGALG00000047265	-2.75405	0.0493622
ENSGALG00000001043	1.80358	0.0493894
ENSGALG00000009559	-1.7544	0.0498282
ENSGALG00000042375	3.16475	0.050122
ENSGALG00000034348	1.76999	0.0507125
ENSGALG00000001143	2.52837	0.0507411
ENSGALG00000005194	3.99345	0.0507411
ENSGALG00000035461	2.13265	0.0508771
ENSGALG00000011190	1.88856	0.0508771
ENSGALG00000011623	-3.26665	0.0508829
ENSGALG00000007098	-3.07911	0.0511721
ENSGALG00000031411	-3.02704	0.0514974
ENSGALG00000023552	-4.37716	0.0519868
ENSGALG00000010991	1.62306	0.0524057
ENSGALG00000034119	-4.64758	0.0526796
ENSGALG00000031193	-1.75184	0.0526796
ENSGALG00000016707	-3.24256	0.0527536
ENSGALG00000016227	2.78772	0.0528019
ENSGALG00000016510	-2.58723	0.0528019
ENSGALG00000045092	-2.40801	0.0533026
ENSGALG00000003013	-7.24895	0.0533026
ENSGALG00000011506	1.59372	0.0533104
ENSGALG00000045115	2.40344	0.0535077
ENSGALG00000009012	-2.29168	0.053635
ENSGALG00000030609	1.63677	0.053635
ENSGALG00000006376	-4.17882	0.053635
ENSGALG00000036418	-2.48567	0.053635
ENSGALG00000010371	-2.53372	0.053635
ENSGALG00000026733	-1.99245	0.053635
ENSGALG00000047563	3.08149	0.0540293
ENSGALG00000039735	-3.37504	0.0540707
ENSGALG00000043318	2.28827	0.0543611
ENSGALG00000009470	-1.80914	0.0543654
ENSGALG00000049536	1.84102	0.0544187
ENSGALG00000003818	3.47021	0.0544187
ENSGALG00000035824	1.9076	0.0545162
ENSGALG00000000919	-1.9679	0.0545548
ENSGALG00000010854	3.27712	0.054677
ENSGALG00000028411	3.84073	0.0547117
ENSGALG00000005904	1.63347	0.054996
ENSGALG00000015902	3.73208	0.0550624
ENSGALG00000052932	-2.17358	0.0552081
ENSGALG00000053788	2.89159	0.0552081
ENSGALG00000039209	-2.73868	0.0552724
ENSGALG00000033925	-3.95001	0.0552724
ENSGALG00000027655	-3.27352	0.0555215
ENSGALG00000029445	3.50139	0.0555623
ENSGALG00000016774	-2.8808	0.0556989
ENSGALG00000009501	1.68057	0.0558361
ENSGALG00000041298	2.92253	0.0558361
ENSGALG00000015593	-3.82691	0.0558361
ENSGALG00000027090	3.78927	0.0562341
ENSGALG00000006919	-2.27946	0.0564497
ENSGALG00000002570	3.05131	0.0565924
ENSGALG00000004266	1.79265	0.0568992
ENSGALG00000048718	3.37225	0.0572334
ENSGALG00000040023	-2.2279	0.0572334
ENSGALG00000010978	-3.35537	0.0574772
ENSGALG00000049514	-3.98407	0.0574837
ENSGALG00000014242	-3.96868	0.0575801
ENSGALG00000014192	2.24468	0.0582455
ENSGALG00000039738	-3.87998	0.0586942
ENSGALG00000028409	1.60318	0.0589578
ENSGALG00000004858	1.53412	0.059248
ENSGALG00000014023	1.47113	0.059248
ENSGALG00000010707	2.46246	0.0597976
ENSGALG00000039499	2.1126	0.0598625
ENSGALG00000042664	-5.28248	0.0599935
ENSGALG00000040621	2.27109	0.0599967
ENSGALG00000028600	1.43047	0.0600435
ENSGALG00000004162	2.7865	0.0600595
ENSGALG00000016278	1.72584	0.060188
ENSGALG00000054096	-5.1074	0.0603306
ENSGALG00000035814	2.44668	0.060643
ENSGALG00000047211	3.01297	0.0606662
ENSGALG00000039288	1.75536	0.0608877
ENSGALG00000006527	3.02047	0.0609905
ENSGALG00000032718	-2.22286	0.0614266
ENSGALG00000021443	2.19626	0.0614582
ENSGALG00000003522	1.41603	0.0615642
ENSGALG00000043964	-3.04324	0.0617529
ENSGALG00000039903	-1.60893	0.0617529
ENSGALG00000051766	3.12072	0.0619533
ENSGALG00000009168	1.76231	0.0620129
ENSGALG00000041748	-3.59711	0.0621542
ENSGALG00000045063	-2.1721	0.0621666
ENSGALG00000013085	3.34529	0.0621811
ENSGALG00000017302	2.42704	0.0622577
ENSGALG00000005601	-3.89303	0.062418
ENSGALG00000034085	3.31702	0.062418
ENSGALG00000043650	2.83706	0.0624858
ENSGALG00000004591	-3.57128	0.0626486
ENSGALG00000032335	1.945	0.0626925
ENSGALG00000031284	-1.99009	0.0629188
ENSGALG00000032925	-2.09658	0.0635887
ENSGALG00000006375	3.02887	0.0640365
ENSGALG00000006522	3.39372	0.0640365
ENSGALG00000037521	2.06795	0.0640365
ENSGALG00000016872	-1.84319	0.0640762
ENSGALG00000000225	1.81648	0.0641159
ENSGALG00000050065	2.06834	0.0643326
ENSGALG00000030120	1.49609	0.0646273
ENSGALG00000014708	-1.46737	0.0646307
ENSGALG00000010323	2.11998	0.0648413
ENSGALG00000001051	1.61147	0.065412
ENSGALG00000009452	-2.96551	0.0655952
ENSGALG00000036390	2.79425	0.0660727
ENSGALG00000005028	2.08188	0.0660727
ENSGALG00000002125	-2.8092	0.0662412
ENSGALG00000016920	-2.23287	0.0662766
ENSGALG00000011518	-1.77694	0.0667105
ENSGALG00000016328	-1.88204	0.0667105
ENSGALG00000002452	-1.59037	0.0667105
ENSGALG00000033769	-1.77462	0.0667702
ENSGALG00000010770	-1.9457	0.0667827
ENSGALG00000003307	1.50029	0.0668155
ENSGALG00000053999	-2.29739	0.0668333
ENSGALG00000011288	2.74455	0.0668333
ENSGALG00000021355	2.63512	0.0668333
ENSGALG00000047361	-3.29017	0.0668333
ENSGALG00000019690	-1.93099	0.0668426
ENSGALG00000009846	-1.82436	0.0668426
ENSGALG00000007525	2.79587	0.0668986
ENSGALG00000032618	1.97582	0.0668986
ENSGALG00000033279	2.83203	0.0669777
ENSGALG00000051237	-4.39769	0.0669777
ENSGALG00000016881	2.57199	0.0669777
ENSGALG00000034493	2.58025	0.0669777
ENSGALG00000023454	-1.71581	0.0670419
ENSGALG00000012710	-1.85237	0.0674064
ENSGALG00000008462	-3.24527	0.067881
ENSGALG00000012680	2.40821	0.0680143
ENSGALG00000010567	-1.67002	0.0680493
ENSGALG00000001314	1.70564	0.0683084
ENSGALG00000001174	2.00635	0.0684591
ENSGALG00000016518	2.2655	0.068766
ENSGALG00000037258	1.77798	0.068819
ENSGALG00000009266	-3.45166	0.0690331
ENSGALG00000017005	-2.07742	0.0692528
ENSGALG00000005249	1.77582	0.0693809
ENSGALG00000006175	3.16492	0.0697518
ENSGALG00000028659	2.80901	0.0697564
ENSGALG00000003074	2.46774	0.0704262
ENSGALG00000032916	1.78167	0.0704262
ENSGALG00000011796	-2.65177	0.0706438
ENSGALG00000035182	2.61456	0.0709339
ENSGALG00000010224	-1.54467	0.0710829
ENSGALG00000010340	-1.91026	0.0710829
ENSGALG00000033256	-3.22458	0.071918
ENSGALG00000037167	3.48186	0.071918
ENSGALG00000047209	2.09188	0.0722766
ENSGALG00000041514	-1.75573	0.0723799
ENSGALG00000007431	-2.19116	0.0723884
ENSGALG00000000975	1.67041	0.0724267
ENSGALG00000032750	2.31757	0.0725309
ENSGALG00000044326	2.89691	0.072774
ENSGALG00000010435	2.25448	0.0732128
ENSGALG00000041616	-1.605	0.0734616
ENSGALG00000041299	2.035	0.0735188
ENSGALG00000039408	1.81726	0.0735688
ENSGALG00000052784	-2.06304	0.0737712
ENSGALG00000015573	2.62535	0.0738798
ENSGALG00000048236	2.1527	0.0738798
ENSGALG00000008759	1.97478	0.0743859
ENSGALG00000047847	-2.38682	0.0745453
ENSGALG00000038420	-1.59863	0.0745453
ENSGALG00000015037	-2.18306	0.0746371
ENSGALG00000035492	2.10728	0.0749037
ENSGALG00000000104	-2.35987	0.0749448
ENSGALG00000040644	-1.77297	0.0750276
ENSGALG00000004562	2.24953	0.0750276
ENSGALG00000006402	2.06699	0.0750276
ENSGALG00000026598	-2.71333	0.0752182
ENSGALG00000012015	3.53705	0.0752983
ENSGALG00000006547	-2.42556	0.0756775
ENSGALG00000012481	-2.7061	0.0756775
ENSGALG00000006912	2.71775	0.0757391
ENSGALG00000016202	2.55858	0.0758172
ENSGALG00000010864	-2.04942	0.0758172
ENSGALG00000047077	-1.77687	0.0759977
ENSGALG00000053132	-1.89918	0.076023
ENSGALG00000001826	-1.76169	0.0760903
ENSGALG00000035153	2.26296	0.0762897
ENSGALG00000053371	2.15752	0.0763967
ENSGALG00000014514	-2.2834	0.0769394
ENSGALG00000051010	3.35467	0.0769837
ENSGALG00000049799	-3.99495	0.0769837
ENSGALG00000016622	-2.22864	0.0773959
ENSGALG00000010313	-2.308	0.0775247
ENSGALG00000006137	3.10434	0.0777907
ENSGALG00000004049	-1.38965	0.0778632
ENSGALG00000050332	2.53111	0.0779152
ENSGALG00000013821	1.79141	0.0779152
ENSGALG00000012576	-2.92816	0.0784339
ENSGALG00000011922	-2.54883	0.0784339
ENSGALG00000013956	-2.58519	0.0784359
ENSGALG00000006443	2.70587	0.078863
ENSGALG00000038969	3.31856	0.0788954
ENSGALG00000004004	-1.69174	0.0794829
ENSGALG00000016251	-3.42647	0.079495
ENSGALG00000050155	2.95649	0.0795744
ENSGALG00000003496	-1.7556	0.07966
ENSGALG00000010166	-1.48088	0.0796988
ENSGALG00000016937	3.32859	0.0796988
ENSGALG00000001894	2.5151	0.0796988
ENSGALG00000010747	2.24486	0.0796988
ENSGALG00000031650	-2.36349	0.0801033
ENSGALG00000006900	2.16777	0.080193
ENSGALG00000002116	2.80955	0.0803603
ENSGALG00000012190	-4.93342	0.0807756
ENSGALG00000003419	1.76393	0.0810706
ENSGALG00000054262	-3.31418	0.0811943
ENSGALG00000007839	-2.56084	0.0815534
ENSGALG00000006057	1.66583	0.0815534
ENSGALG00000000736	2.08691	0.0817652
ENSGALG00000010226	1.72825	0.0817652
ENSGALG00000011562	-1.93456	0.0819172
ENSGALG00000037975	-3.94051	0.0821435
ENSGALG00000004700	2.48263	0.0825555
ENSGALG00000006355	1.64491	0.0830046
ENSGALG00000019322	3.14437	0.0830046
ENSGALG00000040035	-2.59974	0.083143
ENSGALG00000001332	2.46769	0.0841016
ENSGALG00000002234	1.85827	0.0843973
ENSGALG00000037802	-1.57842	0.084427
ENSGALG00000050815	-4.44318	0.0845021
ENSGALG00000006174	-2.38614	0.0845421
ENSGALG00000008784	-3.25167	0.0847477
ENSGALG00000015808	-1.57782	0.0849366
ENSGALG00000045606	-1.73406	0.0850274
ENSGALG00000011673	2.88443	0.0850274
ENSGALG00000009286	1.42566	0.0850274
ENSGALG00000040586	1.53812	0.0858934
ENSGALG00000004259	1.56113	0.0862505
ENSGALG00000050692	1.99026	0.0863006
ENSGALG00000008889	2.25789	0.0863816
ENSGALG00000029197	-3.79131	0.0863958
ENSGALG00000009042	-2.36483	0.0863958
ENSGALG00000043654	2.15531	0.0865041
ENSGALG00000003254	1.52118	0.0865946
ENSGALG00000011309	2.21811	0.0868087
ENSGALG00000006717	-2.88901	0.0868087
ENSGALG00000004714	1.4152	0.087261
ENSGALG00000037286	2.56314	0.087261
ENSGALG00000015441	2.06222	0.087261
ENSGALG00000050176	-2.11504	0.0872982
ENSGALG00000020879	1.44158	0.0877016
ENSGALG00000051993	1.74718	0.0877016
ENSGALG00000027897	3.03447	0.0877499
ENSGALG00000007701	-4.15083	0.0880562
ENSGALG00000027192	-2.71536	0.088174
ENSGALG00000005363	2.33165	0.0886614
ENSGALG00000005367	1.54344	0.0886614
ENSGALG00000032316	1.47485	0.0894231
ENSGALG00000054321	3.34323	0.0900181
ENSGALG00000003727	1.77248	0.0903292
ENSGALG00000039032	1.80976	0.0903754
ENSGALG00000014127	2.69034	0.0912583
ENSGALG00000014892	2.82366	0.091562
ENSGALG00000031906	-1.98278	0.091562
ENSGALG00000002548	1.87827	0.0921866
ENSGALG00000027805	1.79266	0.092276
ENSGALG00000014876	-2.44644	0.0925826
ENSGALG00000030031	-3.1876	0.0928206
ENSGALG00000013651	-2.92648	0.0931159
ENSGALG00000030175	-1.99368	0.0931393
ENSGALG00000008818	-1.60572	0.0938912
ENSGALG00000008963	1.59785	0.0939164
ENSGALG00000010577	-2.61941	0.0939164
ENSGALG00000023950	-1.61746	0.0943482
ENSGALG00000015877	-2.19791	0.0944079
ENSGALG00000008903	-1.95834	0.0945322
ENSGALG00000030998	1.58816	0.0948431
ENSGALG00000027492	-1.84831	0.095473
ENSGALG00000034751	3.17603	0.095473
ENSGALG00000001889	1.92161	0.0957308
ENSGALG00000010163	-3.78295	0.0958469
ENSGALG00000034971	-2.67999	0.0960412
ENSGALG00000010708	-1.80605	0.096057
ENSGALG00000028438	1.6419	0.096153
ENSGALG00000009719	-3.22625	0.0961871
ENSGALG00000000141	2.2584	0.0963791
ENSGALG00000029083	-3.54951	0.0964337
ENSGALG00000029980	1.50585	0.0964337
ENSGALG00000046687	2.23006	0.0964337
ENSGALG00000031862	3.20907	0.0969839
ENSGALG00000045953	2.35237	0.0971466
[truncated: 10,672 more rows]

## Sheet: Dataset S3
Dataset S3. Log2 fold changes and false discovery rates (FDR) between the challenged-only group and the vaccinated-only group for all the G. gallus genes identifed.
Chicken ENSEMBL gene ID	Log2 fold change	FDR
ENSGALG00000012784	4.2913	1.80579e-07
ENSGALG00000011560	-8.41624	2.13569e-06
ENSGALG00000004870	-5.69546	2.13569e-06
ENSGALG00000008409	-3.66991	3.46091e-06
ENSGALG00000045949	-6.01184	3.46091e-06
ENSGALG00000043926	-5.93131	3.46091e-06
ENSGALG00000003584	4.86299	4.48977e-06
ENSGALG00000023708	-4.96885	4.48977e-06
ENSGALG00000001963	-5.78229	4.48977e-06
ENSGALG00000040773	-5.05568	4.48977e-06
ENSGALG00000040923	-7.22662	5.17317e-06
ENSGALG00000026380	5.44775	5.48059e-06
ENSGALG00000014513	6.04506	5.5669e-06
ENSGALG00000012546	4.65438	5.5669e-06
ENSGALG00000046649	-5.54409	5.5669e-06
ENSGALG00000003053	-2.78925	5.5669e-06
ENSGALG00000007680	-6.29155	5.62605e-06
ENSGALG00000004247	-5.86026	5.62605e-06
ENSGALG00000017184	9.78942	5.62605e-06
ENSGALG00000002992	-5.37856	5.62605e-06
ENSGALG00000048771	5.84029	5.62605e-06
ENSGALG00000007191	6.24283	5.7251e-06
ENSGALG00000003922	5.39994	5.7251e-06
ENSGALG00000030767	-6.48217	6.66137e-06
ENSGALG00000016442	6.16492	6.71852e-06
ENSGALG00000046141	-8.92427	7.16898e-06
ENSGALG00000003466	-3.86598	7.65063e-06
ENSGALG00000006037	3.99389	7.65063e-06
ENSGALG00000007168	-6.11179	7.65063e-06
ENSGALG00000004161	3.8676	7.74643e-06
ENSGALG00000025810	4.97048	7.81259e-06
ENSGALG00000048309	-4.56219	8.12077e-06
ENSGALG00000006064	-5.75877	8.12077e-06
ENSGALG00000052336	-7.90005	8.12077e-06
ENSGALG00000015237	-8.96719	8.14413e-06
ENSGALG00000006110	5.28159	9.04831e-06
ENSGALG00000013006	-6.08427	9.27611e-06
ENSGALG00000003148	-6.04284	9.27611e-06
ENSGALG00000028017	-5.38658	9.88547e-06
ENSGALG00000003503	3.93556	1.00967e-05
ENSGALG00000041025	-5.70655	1.0526e-05
ENSGALG00000012293	-6.36351	1.06958e-05
ENSGALG00000029381	3.37426	1.08233e-05
ENSGALG00000009654	-4.10841	1.13083e-05
ENSGALG00000031786	5.03008	1.13711e-05
ENSGALG00000017343	-9.72161	1.14704e-05
ENSGALG00000038902	3.34578	1.14704e-05
ENSGALG00000008233	4.52734	1.19276e-05
ENSGALG00000005961	6.37131	1.19276e-05
ENSGALG00000006080	3.52748	1.19276e-05
ENSGALG00000010900	4.40057	1.25194e-05
ENSGALG00000005638	4.77196	1.28144e-05
ENSGALG00000050634	-5.03342	1.28144e-05
ENSGALG00000035883	-4.76201	1.3448e-05
ENSGALG00000007288	-10.1357	1.3448e-05
ENSGALG00000011881	4.59988	1.37349e-05
ENSGALG00000008713	4.46385	1.37506e-05
ENSGALG00000044224	-4.80839	1.37506e-05
ENSGALG00000014585	6.28899	1.37506e-05
ENSGALG00000017317	-5.65884	1.37506e-05
ENSGALG00000006809	4.6219	1.37506e-05
ENSGALG00000008584	4.83038	1.37506e-05
ENSGALG00000042548	-6.75204	1.43519e-05
ENSGALG00000052243	-4.21802	1.50708e-05
ENSGALG00000010743	-2.94208	1.50708e-05
ENSGALG00000032270	3.57595	1.50811e-05
ENSGALG00000025751	5.13317	1.5548e-05
ENSGALG00000020261	-5.06822	1.67429e-05
ENSGALG00000048109	-4.84953	1.72797e-05
ENSGALG00000005994	2.62044	1.81373e-05
ENSGALG00000012295	-4.33997	1.81373e-05
ENSGALG00000034271	4.93511	1.81373e-05
ENSGALG00000004687	4.20406	1.81373e-05
ENSGALG00000015712	5.32952	1.81373e-05
ENSGALG00000014508	4.80283	1.81373e-05
ENSGALG00000004122	2.78444	1.82145e-05
ENSGALG00000034821	3.596	1.85906e-05
ENSGALG00000035856	4.72476	1.86637e-05
ENSGALG00000000529	4.15514	1.86637e-05
ENSGALG00000043976	-10.4133	1.90308e-05
ENSGALG00000035599	-3.95191	1.90308e-05
ENSGALG00000008179	3.06704	1.95963e-05
ENSGALG00000026152	3.10111	1.95963e-05
ENSGALG00000033231	4.59065	1.9972e-05
ENSGALG00000019489	-4.33072	2.04869e-05
ENSGALG00000034069	-3.77035	2.04869e-05
ENSGALG00000009473	-4.59882	2.04869e-05
ENSGALG00000037929	4.82168	2.04869e-05
ENSGALG00000023757	-2.47583	2.04869e-05
ENSGALG00000011914	5.13046	2.05542e-05
ENSGALG00000028664	3.7736	2.05542e-05
ENSGALG00000014455	3.8532	2.12494e-05
ENSGALG00000026081	-3.89478	2.12494e-05
ENSGALG00000031306	5.18399	2.13698e-05
ENSGALG00000041878	-3.99756	2.1566e-05
ENSGALG00000030160	-8.0725	2.15924e-05
ENSGALG00000053886	-4.62613	2.15924e-05
ENSGALG00000037307	-5.60332	2.15924e-05
ENSGALG00000013420	3.78823	2.24603e-05
ENSGALG00000003085	3.13449	2.24603e-05
ENSGALG00000045817	-7.93049	2.24603e-05
ENSGALG00000006525	5.76476	2.24603e-05
ENSGALG00000006710	-7.55776	2.24603e-05
ENSGALG00000054531	-10.3243	2.27614e-05
ENSGALG00000014425	4.43419	2.30153e-05
ENSGALG00000036892	4.22912	2.30153e-05
ENSGALG00000002167	5.02551	2.59987e-05
ENSGALG00000039554	-3.3512	2.59987e-05
ENSGALG00000034500	-4.72561	2.62097e-05
ENSGALG00000008416	-7.73887	2.62401e-05
ENSGALG00000008998	-5.78201	2.73264e-05
ENSGALG00000002118	4.54674	2.73264e-05
ENSGALG00000008309	-7.4874	2.73264e-05
ENSGALG00000003123	4.57563	2.73264e-05
ENSGALG00000000558	6.7801	2.73264e-05
ENSGALG00000045747	-8.04471	2.73264e-05
ENSGALG00000044610	-7.92147	2.73264e-05
ENSGALG00000002496	-5.02573	2.73264e-05
ENSGALG00000007731	-2.91725	2.93982e-05
ENSGALG00000034505	7.58568	2.94491e-05
ENSGALG00000032428	4.01248	2.95112e-05
ENSGALG00000016676	4.22304	2.96737e-05
ENSGALG00000004515	5.57089	2.96737e-05
ENSGALG00000001475	3.11594	3.21213e-05
ENSGALG00000012348	3.52394	3.21213e-05
ENSGALG00000003464	-6.96215	3.21213e-05
ENSGALG00000012836	3.91332	3.46833e-05
ENSGALG00000005247	-8.26177	3.57548e-05
ENSGALG00000012165	4.2264	3.64378e-05
ENSGALG00000042009	5.56976	3.73276e-05
ENSGALG00000045317	-6.82879	3.90905e-05
ENSGALG00000033278	4.76471	3.92925e-05
ENSGALG00000015691	5.81527	3.92925e-05
ENSGALG00000020906	-6.91659	3.98814e-05
ENSGALG00000003545	-8.41131	3.98814e-05
ENSGALG00000020647	-4.81843	4.05567e-05
ENSGALG00000002319	-6.82502	4.14531e-05
ENSGALG00000031071	-7.08168	4.18065e-05
ENSGALG00000027777	3.04135	4.18065e-05
ENSGALG00000012798	2.30386	4.37737e-05
ENSGALG00000007438	-3.43231	4.41397e-05
ENSGALG00000046262	-6.77566	4.43944e-05
ENSGALG00000001996	-5.84142	4.67309e-05
ENSGALG00000011551	4.14222	4.68073e-05
ENSGALG00000010745	2.63048	4.84422e-05
ENSGALG00000035386	4.87488	5.06811e-05
ENSGALG00000007537	4.27693	5.1134e-05
ENSGALG00000043756	-3.15652	5.12039e-05
ENSGALG00000025996	5.13914	5.15008e-05
ENSGALG00000029569	4.20561	5.2539e-05
ENSGALG00000009792	-2.60605	5.2539e-05
ENSGALG00000047773	-5.40037	5.29907e-05
ENSGALG00000020402	-6.05228	5.33139e-05
ENSGALG00000046008	-7.1415	5.50555e-05
ENSGALG00000027122	-2.56177	5.61247e-05
ENSGALG00000013072	-2.23488	5.61247e-05
ENSGALG00000002160	2.72616	5.61247e-05
ENSGALG00000003881	5.97956	5.61247e-05
ENSGALG00000004901	3.15578	5.70259e-05
ENSGALG00000004916	-4.04337	5.70259e-05
ENSGALG00000043468	-4.53023	6.05902e-05
ENSGALG00000034502	-4.33085	6.21117e-05
ENSGALG00000028830	-6.39534	6.21117e-05
ENSGALG00000044151	-7.65585	6.25574e-05
ENSGALG00000020982	-9.70549	6.61656e-05
ENSGALG00000041294	-3.1127	6.65869e-05
ENSGALG00000002123	-3.34368	6.71211e-05
ENSGALG00000006807	-8.88814	6.71211e-05
ENSGALG00000047199	-3.92271	6.71211e-05
ENSGALG00000011511	-2.34738	6.71211e-05
ENSGALG00000001616	3.96062	6.71211e-05
ENSGALG00000002781	4.32818	6.77166e-05
ENSGALG00000051202	-5.54701	6.77474e-05
ENSGALG00000010623	5.34533	6.78794e-05
ENSGALG00000037077	5.82399	6.9255e-05
ENSGALG00000030597	5.64406	6.95575e-05
ENSGALG00000053921	-4.51969	6.95575e-05
ENSGALG00000010769	-2.92518	6.95575e-05
ENSGALG00000012812	-8.43028	6.98671e-05
ENSGALG00000006119	-9.07169	6.98671e-05
ENSGALG00000009971	4.00326	6.98671e-05
ENSGALG00000026384	-5.97148	6.98671e-05
ENSGALG00000031496	-5.65629	6.98671e-05
ENSGALG00000012218	-3.52852	6.98671e-05
ENSGALG00000004127	-3.82733	6.98671e-05
ENSGALG00000014232	-6.55474	6.98671e-05
ENSGALG00000043885	-7.82979	7.00875e-05
ENSGALG00000046559	5.51767	7.13242e-05
ENSGALG00000030313	3.51783	7.13242e-05
ENSGALG00000019240	-8.13052	7.23128e-05
ENSGALG00000017189	-7.65219	7.23128e-05
ENSGALG00000000791	5.72119	7.23128e-05
ENSGALG00000017064	3.36219	7.23128e-05
ENSGALG00000016931	4.16067	7.23744e-05
ENSGALG00000054583	-5.83084	7.43113e-05
ENSGALG00000043861	-7.86869	7.43662e-05
ENSGALG00000013208	4.69226	8.0122e-05
ENSGALG00000012298	-2.85731	8.0122e-05
ENSGALG00000006639	4.39257	8.08822e-05
ENSGALG00000007909	-4.89984	8.11826e-05
ENSGALG00000030917	-7.18844	8.11826e-05
ENSGALG00000002987	-3.15619	8.11826e-05
ENSGALG00000006973	3.91526	8.11826e-05
ENSGALG00000032658	4.57523	8.13248e-05
ENSGALG00000011275	3.71413	8.13248e-05
ENSGALG00000010476	-2.76663	8.14474e-05
ENSGALG00000017644	3.7672	8.15079e-05
ENSGALG00000039576	3.5686	8.15079e-05
ENSGALG00000032701	4.67608	8.20309e-05
ENSGALG00000017128	4.01786	8.63943e-05
ENSGALG00000037962	-3.38082	8.67951e-05
ENSGALG00000010457	-5.99783	8.67951e-05
ENSGALG00000015542	-6.25813	8.71746e-05
ENSGALG00000016591	-6.95521	8.74479e-05
ENSGALG00000033781	3.05118	8.74479e-05
ENSGALG00000033789	2.85265	8.74479e-05
ENSGALG00000019967	3.83607	8.81158e-05
ENSGALG00000002152	-4.33013	8.99693e-05
ENSGALG00000016438	5.42533	8.99693e-05
ENSGALG00000005903	-4.51411	8.99693e-05
ENSGALG00000044002	-8.21946	9.09123e-05
ENSGALG00000041923	3.78201	9.09123e-05
ENSGALG00000043399	3.31086	9.09123e-05
ENSGALG00000032398	4.7898	9.15954e-05
ENSGALG00000001244	-7.78572	9.35254e-05
ENSGALG00000004465	3.02121	9.43471e-05
ENSGALG00000028341	4.14986	9.43471e-05
ENSGALG00000004495	-7.61802	9.43471e-05
ENSGALG00000004243	3.80759	9.43471e-05
ENSGALG00000009854	5.11939	9.43471e-05
ENSGALG00000038231	-9.44456	9.51009e-05
ENSGALG00000008538	6.59924	9.60043e-05
ENSGALG00000053560	-4.9319	9.72172e-05
ENSGALG00000007768	3.38289	9.87045e-05
ENSGALG00000011967	3.38419	9.8967e-05
ENSGALG00000006712	-7.45806	9.8984e-05
ENSGALG00000037520	-7.93712	9.9584e-05
ENSGALG00000002908	5.31937	0.000102149
ENSGALG00000021183	-9.01535	0.000102351
ENSGALG00000019866	-5.00089	0.000102494
ENSGALG00000004037	6.23607	0.000104073
ENSGALG00000029502	2.60668	0.000107006
ENSGALG00000043257	4.0737	0.000115107
ENSGALG00000019114	-3.99653	0.000115107
ENSGALG00000028519	6.42345	0.000115107
ENSGALG00000053422	-3.87908	0.000118348
ENSGALG00000020615	-6.00808	0.000122762
ENSGALG00000028256	5.26887	0.00012288
ENSGALG00000033391	5.21052	0.00012288
ENSGALG00000054971	4.36561	0.00012288
ENSGALG00000034424	-6.40606	0.000123706
ENSGALG00000044226	5.64076	0.000125079
ENSGALG00000012915	3.72091	0.000125534
ENSGALG00000016301	-6.15034	0.000125534
ENSGALG00000032588	2.7878	0.000126501
ENSGALG00000040307	-4.71638	0.000126501
ENSGALG00000004236	-3.28754	0.000126501
ENSGALG00000054659	-6.17061	0.000128552
ENSGALG00000037558	5.39055	0.000128552
ENSGALG00000041129	3.12829	0.000128552
ENSGALG00000007609	5.37668	0.000129141
ENSGALG00000004195	4.13595	0.000129141
ENSGALG00000008539	2.66324	0.000129141
ENSGALG00000050616	-7.56344	0.000133465
ENSGALG00000033304	5.52598	0.000133951
ENSGALG00000001491	4.27297	0.000134891
ENSGALG00000036093	5.01163	0.000134891
ENSGALG00000019201	3.01081	0.000134891
ENSGALG00000036645	3.92794	0.000135071
ENSGALG00000035244	4.81707	0.00013511
ENSGALG00000004444	5.05965	0.000135619
ENSGALG00000052192	2.38768	0.000135619
ENSGALG00000053468	-4.70027	0.000140159
ENSGALG00000011093	-8.62767	0.000140159
ENSGALG00000007786	4.52363	0.000141237
ENSGALG00000001348	-7.02741	0.000143305
ENSGALG00000011747	3.85772	0.000143305
ENSGALG00000007579	4.03602	0.000143305
ENSGALG00000016551	2.56899	0.000143901
ENSGALG00000047314	2.29878	0.000145358
ENSGALG00000004958	4.14677	0.000145358
ENSGALG00000013287	-7.356	0.000146991
ENSGALG00000028207	-8.62522	0.000146991
ENSGALG00000000158	3.40216	0.000148337
ENSGALG00000025945	6.4513	0.000150887
ENSGALG00000012971	-4.75076	0.000154917
ENSGALG00000027747	5.2229	0.000154917
ENSGALG00000044471	-3.13195	0.000155347
ENSGALG00000016318	-5.89581	0.000155347
ENSGALG00000035978	2.5128	0.000155347
ENSGALG00000039742	5.87227	0.000155347
ENSGALG00000012877	2.65625	0.000155347
ENSGALG00000046393	5.24602	0.000155347
ENSGALG00000009959	-2.80613	0.000155347
ENSGALG00000013281	-9.10463	0.000155369
ENSGALG00000015685	-8.21274	0.000155481
ENSGALG00000053565	-7.83408	0.000158151
ENSGALG00000010309	-4.69146	0.000158151
ENSGALG00000047637	-8.08189	0.000158322
ENSGALG00000010120	4.53821	0.000158933
ENSGALG00000009157	4.11998	0.000159783
ENSGALG00000031735	4.17186	0.000159783
ENSGALG00000010117	-2.60968	0.000159783
ENSGALG00000043569	-3.8925	0.000159783
ENSGALG00000043245	-7.03049	0.00016055
ENSGALG00000030038	2.56606	0.000161157
ENSGALG00000009690	4.49061	0.000161157
ENSGALG00000004398	4.63955	0.000164708
ENSGALG00000021017	-3.50082	0.000165018
ENSGALG00000002346	4.70821	0.000165751
ENSGALG00000000516	4.97133	0.000167951
ENSGALG00000006755	-4.52899	0.000167951
ENSGALG00000033138	-5.53375	0.00016897
ENSGALG00000053276	-8.10807	0.000169294
ENSGALG00000009026	-4.95512	0.000170588
ENSGALG00000026092	6.94399	0.000170815
ENSGALG00000006583	3.29226	0.000172447
ENSGALG00000028759	-3.11502	0.000173705
ENSGALG00000011281	6.43162	0.000173988
ENSGALG00000013964	-5.43565	0.000174416
ENSGALG00000000918	-4.47053	0.000174416
ENSGALG00000016261	5.18019	0.000174416
ENSGALG00000016582	3.07193	0.000175035
ENSGALG00000012199	4.87789	0.000176335
ENSGALG00000015810	-3.93128	0.000179895
ENSGALG00000009553	3.68501	0.000182686
ENSGALG00000009903	6.91771	0.000183341
ENSGALG00000013494	2.70924	0.000187524
ENSGALG00000009514	-5.60406	0.00018812
ENSGALG00000001288	-4.75424	0.000189999
ENSGALG00000034198	4.74235	0.000195588
ENSGALG00000003509	-6.81183	0.000196081
ENSGALG00000037170	5.89969	0.0001979
ENSGALG00000045581	3.81362	0.00020005
ENSGALG00000050946	3.89806	0.00020037
ENSGALG00000012220	3.48022	0.000202387
ENSGALG00000009224	-3.06055	0.000202387
ENSGALG00000019979	-2.67123	0.000205251
ENSGALG00000054978	6.04694	0.000206932
ENSGALG00000038223	-4.9841	0.000207104
ENSGALG00000054032	-6.84008	0.000208251
ENSGALG00000008836	2.22003	0.000208251
ENSGALG00000043799	5.3439	0.000208859
ENSGALG00000012420	2.08739	0.000209887
ENSGALG00000006203	-4.82532	0.000210992
ENSGALG00000001545	-3.13029	0.000212561
ENSGALG00000014801	5.96318	0.000212747
ENSGALG00000011176	-5.43565	0.000212747
ENSGALG00000023454	-2.82188	0.000213358
ENSGALG00000045792	-6.61519	0.000213773
ENSGALG00000014213	2.87089	0.000213812
ENSGALG00000014753	3.412	0.000216211
ENSGALG00000016221	-5.39258	0.000216211
ENSGALG00000015147	-3.23496	0.000218347
ENSGALG00000052028	-7.64899	0.000220025
ENSGALG00000037504	-3.00933	0.000223709
ENSGALG00000009616	-5.50701	0.000223909
ENSGALG00000029618	-7.1483	0.000228847
ENSGALG00000049439	-8.67263	0.000228847
ENSGALG00000021079	3.73247	0.00022967
ENSGALG00000007607	-5.23903	0.00022967
ENSGALG00000011241	3.90959	0.000229882
ENSGALG00000010165	-6.03042	0.000230451
ENSGALG00000013247	-5.83941	0.000230451
ENSGALG00000007864	-5.53412	0.000230451
ENSGALG00000038396	-5.40613	0.000234215
ENSGALG00000053601	3.7518	0.000237542
ENSGALG00000012456	3.81768	0.000237542
ENSGALG00000013503	-4.95908	0.000237542
ENSGALG00000017025	4.08891	0.000237542
ENSGALG00000024122	4.85167	0.000237542
ENSGALG00000003863	3.48225	0.000244267
ENSGALG00000028407	-4.79263	0.000244267
ENSGALG00000014170	-4.0214	0.000244267
ENSGALG00000000731	3.63221	0.000244267
ENSGALG00000010299	-7.21521	0.000246923
ENSGALG00000011740	2.24399	0.000248121
ENSGALG00000005517	-3.65136	0.000248121
ENSGALG00000043064	4.26782	0.000248121
ENSGALG00000050539	-3.99853	0.000248858
ENSGALG00000005259	-4.02603	0.000249665
ENSGALG00000008823	-5.61398	0.000249665
ENSGALG00000031734	-3.3721	0.000251954
ENSGALG00000026896	-2.72943	0.000251985
ENSGALG00000007833	-3.75492	0.00025367
ENSGALG00000002863	2.15501	0.000254338
ENSGALG00000010748	6.82868	0.000255485
ENSGALG00000012421	4.17428	0.00025854
ENSGALG00000010119	-2.88229	0.00025854
ENSGALG00000016447	2.18196	0.000262553
ENSGALG00000044070	-8.05948	0.000265112
ENSGALG00000006707	5.13192	0.000266746
ENSGALG00000028496	3.08224	0.000272178
ENSGALG00000011498	-2.76203	0.000274457
ENSGALG00000016757	-7.99932	0.000276871
ENSGALG00000006564	2.11818	0.000276871
ENSGALG00000039682	4.50622	0.000278794
ENSGALG00000047814	-4.63378	0.000279133
ENSGALG00000031553	4.70163	0.000281504
ENSGALG00000045199	1.96769	0.000284142
ENSGALG00000035675	-4.56897	0.000288089
ENSGALG00000044914	-5.37521	0.000288189
ENSGALG00000005204	-2.64788	0.000288556
ENSGALG00000040275	3.02109	0.000289844
ENSGALG00000026167	4.01871	0.000292676
ENSGALG00000031839	3.44632	0.000292676
ENSGALG00000011356	-5.088	0.000292676
ENSGALG00000004252	3.49197	0.000292676
ENSGALG00000008996	-7.2757	0.000296778
ENSGALG00000008548	-5.20675	0.000296778
ENSGALG00000015363	5.25643	0.000305633
ENSGALG00000043190	-8.02935	0.000305633
ENSGALG00000011484	-3.79952	0.000306905
ENSGALG00000040120	3.84249	0.000306905
ENSGALG00000011646	5.65359	0.000308114
ENSGALG00000012770	-5.03544	0.000310293
ENSGALG00000028197	-3.12204	0.000313043
ENSGALG00000028638	-5.04275	0.000313057
ENSGALG00000004336	5.42109	0.000314895
ENSGALG00000053919	-5.46126	0.000321374
ENSGALG00000046192	5.00868	0.000321374
ENSGALG00000017023	-5.11409	0.000321374
ENSGALG00000012830	4.79802	0.000322138
ENSGALG00000027484	-5.84611	0.000322138
ENSGALG00000013481	4.65041	0.000322138
ENSGALG00000017274	-3.98012	0.000322976
ENSGALG00000029921	2.8144	0.000323205
ENSGALG00000013253	3.75647	0.000323888
ENSGALG00000020876	-5.89274	0.000330901
ENSGALG00000037051	2.49725	0.000331793
ENSGALG00000016986	4.4491	0.000335787
ENSGALG00000000081	7.26958	0.000340436
ENSGALG00000011209	3.17607	0.000340511
ENSGALG00000013742	-3.00675	0.000343149
ENSGALG00000036896	-5.85306	0.0003444
ENSGALG00000038636	3.26269	0.00034884
ENSGALG00000051645	5.3869	0.00034884
ENSGALG00000000761	-2.31417	0.000357887
ENSGALG00000045842	3.60196	0.000361033
ENSGALG00000013548	6.14404	0.000367475
ENSGALG00000013083	5.24522	0.000367796
ENSGALG00000007503	-6.05884	0.000367796
ENSGALG00000026383	2.10419	0.000369286
ENSGALG00000002563	2.42779	0.000369286
ENSGALG00000037030	-3.00711	0.000370322
ENSGALG00000030602	4.66298	0.000371324
ENSGALG00000044449	7.23508	0.000372372
ENSGALG00000007511	4.51133	0.000372372
ENSGALG00000017073	3.23201	0.000372372
ENSGALG00000052196	3.17685	0.000377425
ENSGALG00000052975	-6.38962	0.000378142
ENSGALG00000001373	3.76906	0.000378142
ENSGALG00000000451	-5.3091	0.000381995
ENSGALG00000001798	-2.5578	0.000384502
ENSGALG00000020716	-3.55389	0.000384502
ENSGALG00000032590	3.09147	0.000384736
ENSGALG00000009902	-6.00177	0.000385105
ENSGALG00000002432	-9.77581	0.000385105
ENSGALG00000003854	-3.95807	0.000385105
ENSGALG00000008127	4.11438	0.000387325
ENSGALG00000005462	-4.01101	0.000397263
ENSGALG00000003485	2.59237	0.000405655
ENSGALG00000016497	-2.13884	0.000408008
ENSGALG00000003499	2.76181	0.000411796
ENSGALG00000005094	3.87449	0.000413233
ENSGALG00000000251	4.65404	0.000421259
ENSGALG00000017350	2.77856	0.000429844
ENSGALG00000029322	4.19705	0.000431546
ENSGALG00000054685	-5.13928	0.000433424
ENSGALG00000052980	-2.6572	0.00043857
ENSGALG00000000806	-4.65879	0.000438859
ENSGALG00000002982	4.61556	0.000442022
ENSGALG00000038411	4.52845	0.000443948
ENSGALG00000047403	-2.797	0.000454922
ENSGALG00000031754	3.75875	0.000455002
ENSGALG00000043372	3.41738	0.000455104
ENSGALG00000007478	-4.81644	0.000460497
ENSGALG00000031663	1.99941	0.000464986
ENSGALG00000040833	3.95451	0.000467151
ENSGALG00000012317	-5.53963	0.000467151
ENSGALG00000000632	3.74492	0.000468725
ENSGALG00000014203	3.50194	0.000469448
ENSGALG00000042739	2.90155	0.000469448
ENSGALG00000054523	-3.23018	0.000469448
ENSGALG00000013826	2.44259	0.000469502
ENSGALG00000049903	-3.68826	0.000469502
ENSGALG00000048349	3.89714	0.000469502
ENSGALG00000013893	-3.38279	0.000469502
ENSGALG00000004760	-2.68909	0.000469502
ENSGALG00000045021	4.46141	0.000469502
ENSGALG00000007417	-9.01675	0.000469502
ENSGALG00000005831	-7.14009	0.000469502
ENSGALG00000048539	3.76577	0.000469502
ENSGALG00000002775	-2.98354	0.000471009
ENSGALG00000007080	-5.54743	0.000471789
ENSGALG00000002080	4.38963	0.000472282
ENSGALG00000012297	-5.24081	0.000473221
ENSGALG00000037842	-7.17512	0.000474108
ENSGALG00000037943	4.44369	0.000474108
ENSGALG00000053697	-3.22783	0.000474528
ENSGALG00000005077	-3.43242	0.000482746
ENSGALG00000044418	-4.58663	0.000485088
ENSGALG00000040368	1.97864	0.000485088
ENSGALG00000021047	-2.49984	0.000485088
ENSGALG00000017039	-5.4974	0.000490012
ENSGALG00000032329	3.23483	0.00049624
ENSGALG00000015283	-4.68358	0.000498241
ENSGALG00000029279	-3.80682	0.000499611
ENSGALG00000002112	3.5952	0.00050487
ENSGALG00000013155	-5.15956	0.000505031
ENSGALG00000028978	-3.23078	0.00050708
ENSGALG00000030877	-2.66487	0.000512816
ENSGALG00000043606	4.1078	0.000519667
ENSGALG00000015874	3.95791	0.000519667
ENSGALG00000006491	5.66563	0.000519667
ENSGALG00000035825	5.85177	0.000519667
ENSGALG00000007651	2.74673	0.000519667
ENSGALG00000007638	-2.40622	0.000524916
ENSGALG00000014264	-5.72685	0.000525947
ENSGALG00000033834	3.0262	0.000525947
ENSGALG00000053078	-5.09697	0.000526083
ENSGALG00000007929	-3.63026	0.000527814
ENSGALG00000021136	7.33204	0.000530749
ENSGALG00000020139	-9.74606	0.000532893
ENSGALG00000038608	-2.53189	0.000533932
ENSGALG00000001149	4.14411	0.00053816
ENSGALG00000040351	3.93265	0.000539315
ENSGALG00000003146	-2.76037	0.000539761
ENSGALG00000045856	-4.38693	0.000549745
ENSGALG00000049684	-3.0577	0.00055196
ENSGALG00000002407	-6.2123	0.00055196
ENSGALG00000000544	4.20822	0.00055196
ENSGALG00000003193	-5.56026	0.00055196
ENSGALG00000053964	2.96576	0.00055196
ENSGALG00000032410	3.34957	0.000557073
ENSGALG00000041861	-2.6989	0.000557073
ENSGALG00000007546	4.78817	0.000558287
ENSGALG00000044668	7.2177	0.000562487
ENSGALG00000006229	3.60571	0.000562632
ENSGALG00000034860	-3.25398	0.000569907
ENSGALG00000040709	-5.39737	0.00057676
ENSGALG00000000367	-6.17035	0.000578522
ENSGALG00000053682	2.14352	0.000579884
ENSGALG00000047323	-2.44172	0.000582811
ENSGALG00000054733	-7.64041	0.000586628
ENSGALG00000027103	-7.60855	0.000586732
ENSGALG00000016724	-2.52118	0.000596171
ENSGALG00000014897	3.17353	0.000608856
ENSGALG00000040397	3.51867	0.000608867
ENSGALG00000047052	-6.10478	0.000614097
ENSGALG00000044263	-7.11814	0.000614171
ENSGALG00000007305	-3.70892	0.000625137
ENSGALG00000012357	3.21194	0.000627156
ENSGALG00000015892	-2.73001	0.000628468
ENSGALG00000014030	-6.40775	0.000628895
ENSGALG00000029532	5.68083	0.000633785
ENSGALG00000022696	-2.12819	0.000635747
ENSGALG00000007841	-6.73153	0.000637311
ENSGALG00000003011	-2.18865	0.000641027
ENSGALG00000008696	-8.11971	0.000646705
ENSGALG00000003980	-6.07367	0.000646705
ENSGALG00000026995	3.92904	0.000657285
ENSGALG00000005986	-3.99607	0.000657471
ENSGALG00000016609	3.28499	0.00065823
ENSGALG00000005135	3.60712	0.000662564
ENSGALG00000009624	-6.83904	0.000666095
ENSGALG00000007665	3.25676	0.000671748
ENSGALG00000013177	5.12913	0.000672133
ENSGALG00000011735	5.14369	0.000674304
ENSGALG00000009926	5.92851	0.000674668
ENSGALG00000028023	-6.59381	0.000674815
ENSGALG00000022750	5.14373	0.000674815
ENSGALG00000024490	5.06795	0.000674815
ENSGALG00000007042	-4.04126	0.000677985
ENSGALG00000040561	4.49253	0.000682481
ENSGALG00000052375	5.15835	0.000687152
ENSGALG00000049411	-4.27683	0.00069923
ENSGALG00000041380	2.59995	0.000700525
ENSGALG00000026902	-3.81173	0.000705208
ENSGALG00000002113	3.19778	0.000713333
ENSGALG00000012101	2.44706	0.000721656
ENSGALG00000001571	4.3524	0.00073804
ENSGALG00000009837	3.21875	0.000742697
ENSGALG00000015356	-2.39083	0.000744453
ENSGALG00000007948	-5.90029	0.000744453
ENSGALG00000032530	3.95114	0.000744532
ENSGALG00000014821	4.87502	0.000750488
ENSGALG00000023510	2.18486	0.000753537
ENSGALG00000043938	3.53063	0.000760774
ENSGALG00000019932	-6.46481	0.000761813
ENSGALG00000030629	4.45727	0.000761813
ENSGALG00000050875	4.59521	0.00076919
ENSGALG00000005861	-2.88722	0.000774701
ENSGALG00000042308	-2.89117	0.000776043
ENSGALG00000008733	-4.85286	0.000776043
ENSGALG00000042733	-2.98904	0.000776043
ENSGALG00000046379	-6.78739	0.000776043
ENSGALG00000022850	1.94934	0.000776043
ENSGALG00000035761	-4.22324	0.000776043
ENSGALG00000008660	3.45873	0.00077754
ENSGALG00000044037	-6.48886	0.0007782
ENSGALG00000053954	4.45261	0.0007782
ENSGALG00000013098	-2.07096	0.000779804
ENSGALG00000011341	-6.90002	0.000782337
ENSGALG00000015221	-7.20195	0.00078353
ENSGALG00000008182	-2.2254	0.000786059
ENSGALG00000033932	2.77673	0.000787853
ENSGALG00000050240	4.27159	0.000787853
ENSGALG00000026070	2.41889	0.000788815
ENSGALG00000017485	5.1174	0.000788865
ENSGALG00000025851	4.07541	0.000795887
ENSGALG00000021025	3.66125	0.000795887
ENSGALG00000044841	2.35297	0.000795887
ENSGALG00000009468	-6.83478	0.000799049
ENSGALG00000008731	-3.45952	0.000799049
ENSGALG00000012422	3.89732	0.000803725
ENSGALG00000017012	-3.46391	0.000817217
ENSGALG00000050857	-5.47555	0.000822432
ENSGALG00000013869	3.18734	0.000822796
ENSGALG00000009621	2.17068	0.000823073
ENSGALG00000002583	3.00759	0.000823073
ENSGALG00000005318	-4.08111	0.000826212
ENSGALG00000014603	2.80629	0.000826212
ENSGALG00000043006	2.01135	0.000827015
ENSGALG00000013086	3.92017	0.000827015
ENSGALG00000016324	-1.91543	0.000829316
ENSGALG00000042570	-5.66879	0.00083017
ENSGALG00000038515	3.12141	0.000855104
ENSGALG00000034975	4.31428	0.00086339
ENSGALG00000032161	-3.05361	0.000875976
ENSGALG00000002792	-2.58513	0.000887029
ENSGALG00000019215	-2.31154	0.000890179
ENSGALG00000005451	2.49984	0.000894816
ENSGALG00000016268	-8.17602	0.000894816
ENSGALG00000010057	-6.6399	0.000902232
ENSGALG00000013720	-5.00371	0.000902232
ENSGALG00000054231	-5.16932	0.000908799
ENSGALG00000052072	-4.43498	0.000911947
ENSGALG00000008910	-6.6286	0.000911947
ENSGALG00000027654	-5.575	0.000935281
ENSGALG00000008757	3.66933	0.000938979
ENSGALG00000002551	-3.03671	0.000945929
ENSGALG00000011738	2.43489	0.000950306
ENSGALG00000043582	-3.47363	0.000952056
ENSGALG00000007618	-5.63145	0.000952056
ENSGALG00000049356	3.24556	0.000959913
ENSGALG00000011434	-3.82593	0.000963346
ENSGALG00000021855	-7.44933	0.000970601
ENSGALG00000013624	4.27616	0.000970601
ENSGALG00000004285	-5.126	0.000971386
ENSGALG00000047313	3.80039	0.000975713
ENSGALG00000040794	5.00526	0.000977664
ENSGALG00000007418	3.05119	0.000977664
ENSGALG00000000059	3.76276	0.000979677
ENSGALG00000004346	4.51618	0.000981491
ENSGALG00000037453	3.07589	0.000982386
ENSGALG00000007216	-2.14392	0.000983883
ENSGALG00000012100	-6.62744	0.000983883
ENSGALG00000042730	1.89415	0.000983883
ENSGALG00000045607	5.75143	0.000987254
ENSGALG00000016673	2.92717	0.00098783
ENSGALG00000001533	-4.78732	0.00100488
ENSGALG00000026077	1.77936	0.00100526
ENSGALG00000054915	2.82619	0.00100651
ENSGALG00000027961	4.5224	0.00100859
ENSGALG00000038817	3.57689	0.00101388
ENSGALG00000040754	5.20774	0.00101388
ENSGALG00000054650	-6.44395	0.00101388
ENSGALG00000039084	3.829	0.00102576
ENSGALG00000010223	4.45527	0.00102736
ENSGALG00000002503	-6.86354	0.00103086
ENSGALG00000002643	4.64777	0.00103086
ENSGALG00000028595	-4.7561	0.00103518
ENSGALG00000053509	3.01605	0.00104313
ENSGALG00000025748	-4.65382	0.00104313
ENSGALG00000020921	-3.17489	0.00105608
ENSGALG00000021442	5.03383	0.00105608
ENSGALG00000002362	2.29075	0.00106326
ENSGALG00000028900	2.41564	0.00106473
ENSGALG00000036942	4.36898	0.00106573
ENSGALG00000013039	2.39618	0.0010746
ENSGALG00000015230	-2.04435	0.0010746
ENSGALG00000012292	4.74922	0.0010746
ENSGALG00000046955	-5.14086	0.00110439
ENSGALG00000047956	3.13569	0.00110555
ENSGALG00000005772	3.27283	0.00110652
ENSGALG00000008386	-2.35061	0.00112282
ENSGALG00000001273	-4.0682	0.00112282
ENSGALG00000012442	4.62977	0.00113511
ENSGALG00000000244	-6.83287	0.00113511
ENSGALG00000030095	-2.51949	0.00114107
ENSGALG00000043106	-6.97879	0.00114559
ENSGALG00000041471	2.60934	0.00114908
ENSGALG00000010156	4.52838	0.00114908
ENSGALG00000015461	5.89087	0.00114908
ENSGALG00000054339	-4.16995	0.00114965
ENSGALG00000001617	-3.06274	0.00115259
ENSGALG00000038502	3.63401	0.00115558
ENSGALG00000053854	-1.91909	0.00115678
ENSGALG00000009963	-3.90928	0.00115858
ENSGALG00000014412	3.04544	0.00115858
ENSGALG00000016954	5.0813	0.00116005
ENSGALG00000033783	-5.06541	0.00116135
ENSGALG00000028506	2.87389	0.00116864
ENSGALG00000044071	3.84962	0.00116876
ENSGALG00000016674	-4.23976	0.00116988
ENSGALG00000023709	4.04961	0.00117064
ENSGALG00000040942	-3.10601	0.00117235
ENSGALG00000054378	-6.29721	0.00117235
ENSGALG00000009935	-6.29827	0.00117235
ENSGALG00000041573	2.35431	0.00117806
ENSGALG00000010961	5.87286	0.00118287
ENSGALG00000012997	-9.32422	0.00118287
ENSGALG00000017239	2.65434	0.00118539
ENSGALG00000005924	-2.15391	0.00118948
ENSGALG00000048325	5.39917	0.00122347
ENSGALG00000009254	-4.52104	0.00122445
ENSGALG00000050375	4.41044	0.00122613
ENSGALG00000009033	-7.27847	0.00123247
ENSGALG00000008497	-2.09686	0.00123578
ENSGALG00000002097	-4.14169	0.00124773
ENSGALG00000052686	2.18301	0.00125071
ENSGALG00000006318	4.68408	0.00125071
ENSGALG00000021143	2.91894	0.00125071
ENSGALG00000047864	3.2195	0.00125951
ENSGALG00000030853	-4.83621	0.00126645
ENSGALG00000010470	-6.85753	0.00127237
ENSGALG00000014261	-5.17543	0.0012732
ENSGALG00000009520	2.93518	0.0012758
ENSGALG00000005038	3.00077	0.0012758
ENSGALG00000002958	-5.60743	0.0012758
ENSGALG00000037540	3.03631	0.0012758
ENSGALG00000016809	4.8272	0.0012758
ENSGALG00000051773	-6.48099	0.00127969
ENSGALG00000047634	-5.72004	0.00128093
ENSGALG00000004725	-2.14262	0.00128093
ENSGALG00000005951	3.00822	0.00128674
ENSGALG00000006165	6.32348	0.00130413
ENSGALG00000017190	-6.00749	0.00130881
ENSGALG00000021653	-2.57516	0.00132825
ENSGALG00000026914	5.00662	0.00133103
ENSGALG00000043775	-2.38684	0.00133893
ENSGALG00000002615	2.94747	0.00135085
ENSGALG00000003936	2.06622	0.00135116
ENSGALG00000003438	3.12484	0.00136597
ENSGALG00000034761	-6.12032	0.00136597
ENSGALG00000043302	4.29533	0.00137662
ENSGALG00000015000	2.21599	0.00138227
ENSGALG00000015151	4.99269	0.00138826
ENSGALG00000038393	3.08704	0.00140388
ENSGALG00000011277	-7.11917	0.00140502
ENSGALG00000008508	-2.00803	0.00140526
ENSGALG00000002175	4.18996	0.00141561
ENSGALG00000007147	-4.50559	0.00142684
ENSGALG00000026038	3.6698	0.00142955
ENSGALG00000019284	-1.78852	0.0014372
ENSGALG00000002383	5.95558	0.0014372
ENSGALG00000010721	-2.96923	0.00144952
ENSGALG00000001717	2.4151	0.00146298
ENSGALG00000001773	-2.84305	0.0014687
ENSGALG00000054317	-7.60334	0.00147404
ENSGALG00000005809	4.97149	0.00147404
ENSGALG00000019276	-4.04918	0.00147404
ENSGALG00000031615	-2.8284	0.00147899
ENSGALG00000004121	-2.84828	0.00148799
ENSGALG00000012700	-5.41595	0.00149487
ENSGALG00000044479	-3.15727	0.00150722
ENSGALG00000012965	2.66843	0.00151285
ENSGALG00000032854	3.69417	0.00151672
ENSGALG00000005630	4.06023	0.00152117
ENSGALG00000021285	3.03948	0.00153916
ENSGALG00000005080	2.2256	0.00155074
ENSGALG00000000466	3.64959	0.00155377
ENSGALG00000002722	1.99351	0.00157282
ENSGALG00000037735	4.77851	0.00157282
ENSGALG00000014011	4.59649	0.00158252
ENSGALG00000044362	-7.6745	0.00158595
ENSGALG00000034625	2.22294	0.00158805
ENSGALG00000009678	-2.58341	0.00166418
ENSGALG00000016556	7.82648	0.00166772
ENSGALG00000034337	-3.97384	0.0016686
ENSGALG00000016852	4.00973	0.00168976
ENSGALG00000016322	-2.77761	0.00169419
ENSGALG00000034347	3.43601	0.00169419
ENSGALG00000003986	2.05699	0.00169658
ENSGALG00000053580	4.83952	0.00170792
ENSGALG00000051950	4.8885	0.00170792
ENSGALG00000003258	-3.82969	0.00171283
ENSGALG00000011930	-2.40708	0.0017405
ENSGALG00000038943	3.02498	0.0017405
ENSGALG00000014201	4.24753	0.00174173
ENSGALG00000015289	-3.39904	0.00174173
ENSGALG00000048115	-2.72562	0.0017587
ENSGALG00000025886	3.67457	0.0017667
ENSGALG00000039001	-3.90567	0.00177126
ENSGALG00000051336	3.37456	0.00182353
ENSGALG00000016357	1.8004	0.00182353
ENSGALG00000004103	-5.64067	0.00183896
ENSGALG00000023683	-1.84364	0.00185422
ENSGALG00000049402	2.69107	0.00187229
ENSGALG00000038141	4.00829	0.00188618
ENSGALG00000035498	3.78778	0.00189049
ENSGALG00000030187	-2.62978	0.00190938
ENSGALG00000009382	-3.65343	0.00190938
ENSGALG00000001038	2.51067	0.00190938
ENSGALG00000017134	-2.54125	0.00190938
ENSGALG00000042476	-2.856	0.00190938
ENSGALG00000011683	2.61432	0.00192859
ENSGALG00000049260	-7.66104	0.00192859
ENSGALG00000012944	3.37709	0.00193341
ENSGALG00000013102	-3.25561	0.00193498
ENSGALG00000016590	4.46267	0.00193498
ENSGALG00000020415	-2.12079	0.00194119
ENSGALG00000014692	3.48477	0.00195589
ENSGALG00000012545	2.9791	0.00196529
ENSGALG00000050564	4.41622	0.00196529
ENSGALG00000014477	2.94752	0.00196529
ENSGALG00000046353	-4.1683	0.00196678
ENSGALG00000010137	-6.92298	0.00197212
ENSGALG00000034212	-6.16458	0.00198723
ENSGALG00000049689	-4.06765	0.00201687
ENSGALG00000053121	5.23199	0.00202355
ENSGALG00000003942	-1.95736	0.0020248
ENSGALG00000046958	-4.06333	0.0020248
ENSGALG00000030940	2.59091	0.0020257
ENSGALG00000010977	-4.22925	0.00203205
ENSGALG00000009301	-4.28088	0.00205674
ENSGALG00000026741	-2.26887	0.0020772
ENSGALG00000014750	3.9118	0.00210173
ENSGALG00000001595	2.95657	0.00210647
ENSGALG00000003176	-6.23579	0.0021092
ENSGALG00000004357	2.59962	0.0021092
ENSGALG00000007152	-1.72155	0.00211406
ENSGALG00000043052	4.0449	0.00214321
ENSGALG00000004111	3.65247	0.00214535
ENSGALG00000044478	-6.2793	0.00216234
ENSGALG00000015219	-2.96865	0.00217019
ENSGALG00000040586	2.09466	0.0021915
ENSGALG00000050404	-5.08306	0.00219443
ENSGALG00000016828	-2.61733	0.00219443
ENSGALG00000014754	3.42259	0.00219443
ENSGALG00000051056	4.20164	0.00219443
ENSGALG00000012068	4.80732	0.00219443
ENSGALG00000013980	-2.88417	0.00222052
ENSGALG00000005147	-2.00571	0.0022365
ENSGALG00000002358	-4.21275	0.0022786
ENSGALG00000050975	-5.19749	0.0022819
ENSGALG00000032730	1.83423	0.0022819
ENSGALG00000009731	3.38097	0.00229934
ENSGALG00000010540	-2.12698	0.00230054
ENSGALG00000007659	1.71236	0.00231782
ENSGALG00000008049	-2.4121	0.0023249
ENSGALG00000016904	-5.34688	0.0023249
ENSGALG00000013218	3.13627	0.00232671
ENSGALG00000040276	3.91978	0.00236982
ENSGALG00000043806	-4.43102	0.00237689
ENSGALG00000004297	-4.14321	0.00237689
ENSGALG00000013371	4.39377	0.00237997
ENSGALG00000050806	-3.64217	0.00238467
ENSGALG00000014280	6.50428	0.00238575
ENSGALG00000034478	4.10824	0.00239854
ENSGALG00000015216	5.30575	0.0024008
ENSGALG00000049024	3.55425	0.00240175
ENSGALG00000002192	3.68028	0.00240677
ENSGALG00000001161	2.53069	0.0024239
ENSGALG00000031551	-1.7557	0.0024239
ENSGALG00000008256	2.3727	0.0024396
ENSGALG00000025881	3.72682	0.00245527
ENSGALG00000003548	-2.18141	0.00246621
ENSGALG00000007128	2.36158	0.00248046
ENSGALG00000032699	1.93734	0.00250574
ENSGALG00000010950	-6.42597	0.00250879
ENSGALG00000007907	-3.76345	0.00251272
ENSGALG00000006421	-4.09288	0.0025178
ENSGALG00000014962	4.77808	0.00252779
ENSGALG00000012555	-3.73846	0.00260106
ENSGALG00000050267	2.35198	0.00260747
ENSGALG00000007631	-5.77225	0.00263281
ENSGALG00000015367	-2.173	0.00263292
ENSGALG00000012756	4.26088	0.00264188
ENSGALG00000007675	4.67978	0.00266724
ENSGALG00000037671	-4.91009	0.00267376
ENSGALG00000015846	3.29096	0.00268022
ENSGALG00000052252	-6.90118	0.00268022
ENSGALG00000003045	2.24815	0.00268022
ENSGALG00000015388	3.99669	0.00268022
ENSGALG00000008926	-3.1146	0.00269677
ENSGALG00000001437	4.70465	0.00271388
ENSGALG00000013268	-4.38997	0.00273996
ENSGALG00000026757	2.67898	0.00274166
ENSGALG00000053188	-4.89244	0.00277231
ENSGALG00000026864	4.43708	0.00277231
ENSGALG00000006950	-2.4733	0.00277231
ENSGALG00000011847	-3.19409	0.00277231
ENSGALG00000028551	-1.75602	0.002813
ENSGALG00000039781	-1.91685	0.002813
ENSGALG00000010208	-5.06453	0.00286761
ENSGALG00000006388	3.54538	0.00286761
ENSGALG00000001607	2.63918	0.00289144
ENSGALG00000002797	-2.08792	0.00289144
ENSGALG00000007416	2.44277	0.00289437
ENSGALG00000016687	4.1576	0.00290156
ENSGALG00000001000	1.93167	0.00290618
ENSGALG00000005544	5.09876	0.00292754
ENSGALG00000033254	-4.3441	0.00296174
ENSGALG00000005572	5.72287	0.00296174
ENSGALG00000011203	3.04029	0.00296174
ENSGALG00000007713	2.89947	0.0029834
ENSGALG00000004170	-2.0001	0.0029834
ENSGALG00000006376	-5.9844	0.00300818
ENSGALG00000015224	-6.61486	0.00302601
ENSGALG00000037828	3.11039	0.00302601
ENSGALG00000007007	-6.50489	0.00305871
ENSGALG00000020316	4.84513	0.00307259
ENSGALG00000040541	2.44983	0.00308085
ENSGALG00000010211	-2.57114	0.00308085
ENSGALG00000027722	-4.40939	0.00308247
ENSGALG00000053321	5.19566	0.00310356
ENSGALG00000039708	3.25517	0.00312221
ENSGALG00000027351	-2.91535	0.003125
ENSGALG00000010331	5.07921	0.00316363
ENSGALG00000002201	-3.03777	0.00317009
ENSGALG00000030432	3.47884	0.00317009
ENSGALG00000053595	-4.19866	0.00317009
ENSGALG00000002263	3.51294	0.00317678
ENSGALG00000040002	2.90107	0.00318607
ENSGALG00000042875	1.83269	0.00322844
ENSGALG00000027712	2.58708	0.00323145
ENSGALG00000002945	-2.9909	0.00323853
ENSGALG00000006454	-3.29756	0.00327374
ENSGALG00000029211	4.79078	0.00327374
ENSGALG00000049068	4.12269	0.00328365
ENSGALG00000053836	3.43935	0.00329391
ENSGALG00000042599	2.5392	0.00331538
ENSGALG00000027629	2.72073	0.0033272
ENSGALG00000012577	-4.81604	0.0033631
ENSGALG00000015878	-3.30687	0.00336499
ENSGALG00000013940	-2.51531	0.00338915
ENSGALG00000019835	3.59934	0.00340103
ENSGALG00000047760	-4.46636	0.00341528
ENSGALG00000013745	3.27338	0.00342319
ENSGALG00000035916	-3.60834	0.00343821
ENSGALG00000039448	2.16513	0.0035
ENSGALG00000042647	-4.97954	0.00351535
ENSGALG00000032260	2.83212	0.00351676
ENSGALG00000001529	2.13388	0.00352953
ENSGALG00000009392	-2.7467	0.00353533
ENSGALG00000019147	3.16884	0.00353994
ENSGALG00000010402	-4.16899	0.00354111
ENSGALG00000009266	-4.94665	0.00354779
ENSGALG00000048776	4.93275	0.00354854
ENSGALG00000035505	4.81805	0.00355034
ENSGALG00000039687	-6.2755	0.00355405
ENSGALG00000053383	-5.76576	0.00356537
ENSGALG00000008103	-2.32813	0.00359584
ENSGALG00000044505	3.7246	0.00364187
ENSGALG00000023844	3.81402	0.00364187
ENSGALG00000009479	5.11932	0.00364187
ENSGALG00000046632	4.22552	0.00366053
ENSGALG00000034621	-6.36205	0.0036616
ENSGALG00000010881	4.72309	0.0036616
ENSGALG00000002210	1.81256	0.0036616
ENSGALG00000042726	-4.92032	0.00369323
ENSGALG00000003212	-4.83435	0.003719
ENSGALG00000008947	-6.52511	0.00372875
ENSGALG00000011655	-2.22665	0.00380634
ENSGALG00000031593	2.76953	0.00380862
ENSGALG00000021569	2.76053	0.0038267
ENSGALG00000013785	-2.28641	0.00382711
ENSGALG00000011880	-2.23005	0.00382751
ENSGALG00000035099	4.7424	0.00382751
ENSGALG00000002766	3.70178	0.00386151
ENSGALG00000035049	-2.5529	0.00388884
ENSGALG00000050176	-2.92849	0.00389019
ENSGALG00000032618	2.86449	0.00390733
ENSGALG00000031270	2.15573	0.0039257
ENSGALG00000029292	1.85357	0.00394093
ENSGALG00000004038	-2.03875	0.00396918
ENSGALG00000014277	4.0884	0.00399467
ENSGALG00000001518	-2.67221	0.0040145
ENSGALG00000013943	1.7201	0.00403649
ENSGALG00000044874	3.97455	0.00404956
ENSGALG00000006937	-2.15298	0.00406818
ENSGALG00000011322	-5.71383	0.00406818
ENSGALG00000032634	-1.66443	0.0040741
ENSGALG00000010719	4.40474	0.00409083
ENSGALG00000007892	-4.61957	0.00409798
ENSGALG00000051734	-4.30232	0.00410762
ENSGALG00000004365	-3.33647	0.00411118
ENSGALG00000048686	-5.88893	0.0041332
ENSGALG00000009470	-2.28269	0.00417428
ENSGALG00000051868	-5.31096	0.00417876
ENSGALG00000000162	3.32109	0.00418089
ENSGALG00000011227	-3.48463	0.00418861
ENSGALG00000009722	-2.218	0.00419562
ENSGALG00000026928	-3.53679	0.00421349
ENSGALG00000003578	2.76559	0.00424467
ENSGALG00000041273	-3.87027	0.00424624
ENSGALG00000013376	-3.1009	0.00428718
ENSGALG00000003059	-2.99756	0.00428921
ENSGALG00000010581	2.78256	0.00430965
ENSGALG00000019042	2.09822	0.004335
ENSGALG00000004812	3.06151	0.00434816
ENSGALG00000034213	2.91795	0.00435886
ENSGALG00000045534	2.14448	0.00436973
ENSGALG00000015360	2.4372	0.00442052
ENSGALG00000010338	6.72496	0.00442483
ENSGALG00000008747	3.88848	0.0044308
ENSGALG00000035867	-3.33731	0.00446614
ENSGALG00000016702	-2.99287	0.00448832
ENSGALG00000002786	2.63916	0.0044968
ENSGALG00000047034	-3.10312	0.00455147
ENSGALG00000001506	2.23132	0.00456751
ENSGALG00000012011	-2.44177	0.00456838
ENSGALG00000006343	2.63215	0.00456838
ENSGALG00000000690	4.51542	0.00457816
ENSGALG00000013422	3.22636	0.00457816
ENSGALG00000031274	2.98929	0.00459685
ENSGALG00000020331	3.13774	0.00467331
ENSGALG00000038000	3.90898	0.0046831
ENSGALG00000008417	-5.36686	0.0046831
ENSGALG00000014447	-1.71642	0.00470053
ENSGALG00000017493	2.53909	0.00470053
ENSGALG00000052552	4.59718	0.00470335
ENSGALG00000050072	2.89944	0.00476889
ENSGALG00000002350	-3.68318	0.00476904
ENSGALG00000000820	-3.85341	0.00476904
ENSGALG00000038606	-4.48914	0.00476904
ENSGALG00000004897	3.39581	0.00480689
ENSGALG00000025743	3.21308	0.00484303
ENSGALG00000041120	4.55796	0.00485651
ENSGALG00000006443	4.4267	0.00485942
ENSGALG00000039206	2.69938	0.0048916
ENSGALG00000021238	-4.61516	0.00489771
ENSGALG00000041978	4.81288	0.00489771
ENSGALG00000053112	-3.94291	0.00490439
ENSGALG00000012821	2.26145	0.00490439
ENSGALG00000012142	-5.22182	0.00490439
ENSGALG00000036856	2.50094	0.00495173
ENSGALG00000009241	2.37803	0.00495173
ENSGALG00000005826	-4.30673	0.00499972
ENSGALG00000047283	3.17298	0.00502631
ENSGALG00000032190	2.51968	0.00504961
ENSGALG00000013674	-2.09088	0.00504961
ENSGALG00000000184	-5.68735	0.00504961
ENSGALG00000006558	-2.56372	0.00507788
ENSGALG00000052088	2.31465	0.00508188
ENSGALG00000043451	-2.08944	0.00508243
ENSGALG00000048063	2.0449	0.00508672
ENSGALG00000050444	-5.5544	0.00508672
ENSGALG00000006051	2.45323	0.00508672
ENSGALG00000010638	2.48556	0.00509589
ENSGALG00000010255	1.80614	0.00510445
ENSGALG00000017031	-2.90929	0.00510445
ENSGALG00000025948	3.19124	0.00515272
ENSGALG00000010595	5.1766	0.00516595
ENSGALG00000010978	-4.5036	0.00517722
ENSGALG00000005291	2.28536	0.00518832
ENSGALG00000043694	-4.21273	0.00520442
ENSGALG00000016509	-2.58466	0.00521349
ENSGALG00000012680	3.72312	0.00528005
ENSGALG00000001486	3.27148	0.00528719
ENSGALG00000003175	-2.40388	0.00529303
ENSGALG00000040926	3.1341	0.00530149
ENSGALG00000029944	-4.16874	0.00531429
ENSGALG00000015235	4.93369	0.00532212
ENSGALG00000039269	2.32021	0.00533954
ENSGALG00000005966	1.96209	0.00535367
ENSGALG00000008255	-2.2569	0.00536759
ENSGALG00000007158	2.83767	0.00538931
ENSGALG00000012160	2.18469	0.00542717
ENSGALG00000053860	4.91605	0.00546391
ENSGALG00000054264	3.17914	0.00552238
ENSGALG00000026460	-5.12532	0.00553894
ENSGALG00000012659	2.10151	0.00560214
ENSGALG00000005688	3.24251	0.00560714
ENSGALG00000008623	-1.92291	0.00563061
ENSGALG00000039432	3.28315	0.00566259
ENSGALG00000010050	-3.89154	0.00566259
ENSGALG00000004162	4.47265	0.00567747
ENSGALG00000012232	-2.43357	0.00567976
ENSGALG00000010009	-5.24148	0.00570621
ENSGALG00000016431	6.56926	0.00572009
ENSGALG00000010663	-2.17323	0.00572009
ENSGALG00000003298	2.20069	0.00579393
ENSGALG00000045196	-2.75148	0.00580159
ENSGALG00000013900	-2.24827	0.00580965
ENSGALG00000036441	2.81924	0.00580965
ENSGALG00000035629	-2.06375	0.00583588
ENSGALG00000016020	-2.67758	0.005869
ENSGALG00000010043	-1.85598	0.00587715
ENSGALG00000003690	2.70508	0.00589685
ENSGALG00000000141	3.31926	0.00592816
ENSGALG00000028041	3.04108	0.0059317
ENSGALG00000011894	-2.63312	0.00595049
ENSGALG00000006926	-3.494	0.00600783
ENSGALG00000036831	-4.22195	0.00601449
ENSGALG00000042227	2.55474	0.0060907
ENSGALG00000014324	2.5866	0.0060907
ENSGALG00000000209	2.71477	0.00609314
ENSGALG00000053275	-4.68625	0.00612016
ENSGALG00000009305	2.19205	0.00612016
ENSGALG00000008741	4.34119	0.00613069
ENSGALG00000010612	2.7893	0.00613069
ENSGALG00000007941	-2.42091	0.00614273
ENSGALG00000009239	4.56024	0.00614273
ENSGALG00000041955	-2.99096	0.00614273
ENSGALG00000003025	-5.05908	0.00614364
ENSGALG00000014788	2.24402	0.00614364
ENSGALG00000052537	4.18011	0.00614364
ENSGALG00000053052	4.61709	0.00614364
ENSGALG00000037587	5.56435	0.00617655
ENSGALG00000015844	-1.62026	0.00618739
ENSGALG00000050359	4.25285	0.00620995
ENSGALG00000005589	3.47651	0.00621661
ENSGALG00000042538	-2.61799	0.00622683
ENSGALG00000017323	4.57016	0.00626041
ENSGALG00000034144	-4.82826	0.00626515
ENSGALG00000051628	2.78363	0.0062985
ENSGALG00000004676	-2.37044	0.0062998
ENSGALG00000004841	3.58145	0.00633054
ENSGALG00000001256	2.76683	0.00634298
ENSGALG00000048035	3.55212	0.00635566
ENSGALG00000023780	2.94072	0.00636076
ENSGALG00000026422	2.4315	0.00636076
ENSGALG00000049193	2.55144	0.00636076
ENSGALG00000029820	-2.40756	0.00636076
ENSGALG00000034303	-2.30212	0.00638043
ENSGALG00000010323	2.90595	0.00641061
ENSGALG00000007676	2.91172	0.0064289
ENSGALG00000006598	-2.87482	0.0065291
ENSGALG00000044975	-4.7805	0.0065291
ENSGALG00000041808	-2.35686	0.00652975
ENSGALG00000039772	-3.55085	0.0065634
ENSGALG00000037223	3.50828	0.0066377
ENSGALG00000002437	-2.74632	0.00668688
ENSGALG00000034649	-2.95293	0.00669512
ENSGALG00000012618	2.80166	0.00672005
ENSGALG00000006511	2.87538	0.00672341
ENSGALG00000011673	4.17055	0.00672341
ENSGALG00000015179	-3.63222	0.00673275
ENSGALG00000041435	-4.18815	0.00673275
ENSGALG00000009704	2.59905	0.00674891
ENSGALG00000005402	-2.69713	0.00679138
ENSGALG00000034346	-2.01862	0.00679138
ENSGALG00000032231	2.57834	0.00679588
ENSGALG00000014690	-2.73874	0.0068169
ENSGALG00000014443	2.00006	0.00682661
ENSGALG00000015090	-2.67841	0.00685784
ENSGALG00000006405	-2.09534	0.00687926
ENSGALG00000042664	-7.2135	0.00689416
ENSGALG00000010736	-4.88767	0.00689416
ENSGALG00000039982	4.72468	0.00689774
ENSGALG00000040655	-1.88506	0.0069488
ENSGALG00000006045	-3.73248	0.00697042
ENSGALG00000016531	2.49166	0.00698603
ENSGALG00000043771	-2.81338	0.00704226
ENSGALG00000012416	-2.00961	0.00704226
ENSGALG00000015528	3.44558	0.00708731
ENSGALG00000023760	-5.46276	0.00708731
ENSGALG00000032469	2.9378	0.00713942
ENSGALG00000012178	2.77124	0.00714987
ENSGALG00000037826	4.87534	0.00717876
ENSGALG00000035726	4.29118	0.00720057
ENSGALG00000015939	-1.8391	0.00720838
ENSGALG00000006693	-8.26795	0.00722213
ENSGALG00000012886	-2.1582	0.00722213
ENSGALG00000049282	-3.93046	0.00727062
ENSGALG00000015413	-4.44692	0.00727804
ENSGALG00000014924	3.66272	0.00731492
ENSGALG00000004245	1.7567	0.00734524
ENSGALG00000034188	4.40849	0.00735244
ENSGALG00000035157	-2.46982	0.00738366
ENSGALG00000031275	-1.74709	0.00742666
ENSGALG00000008666	4.01833	0.00744677
ENSGALG00000031570	-2.64072	0.00744677
ENSGALG00000027165	2.83525	0.00747843
ENSGALG00000038495	-1.80729	0.00754546
ENSGALG00000012454	3.16811	0.00755774
ENSGALG00000013372	2.92545	0.00761319
ENSGALG00000010147	2.06288	0.00767228
ENSGALG00000003859	-2.50222	0.00772472
ENSGALG00000040802	-2.86077	0.00772472
ENSGALG00000044763	4.13848	0.00774676
ENSGALG00000008317	-2.73849	0.00782186
ENSGALG00000029983	4.43205	0.00782815
ENSGALG00000050503	2.88909	0.00783435
ENSGALG00000015362	3.16137	0.00783435
ENSGALG00000044536	-1.79485	0.0078785
ENSGALG00000052140	3.30289	0.00802337
ENSGALG00000000528	-1.98075	0.00805896
ENSGALG00000004878	-2.54094	0.00808118
ENSGALG00000048461	-4.22034	0.00809612
ENSGALG00000023953	2.09766	0.00814147
ENSGALG00000054015	3.32273	0.00816017
ENSGALG00000025935	3.98817	0.00816017
ENSGALG00000016893	2.4885	0.00818205
ENSGALG00000006355	2.05436	0.00818205
ENSGALG00000004078	-4.11508	0.00819986
ENSGALG00000030598	2.472	0.00823979
ENSGALG00000042045	-1.90909	0.00828036
ENSGALG00000036412	-3.35812	0.0084659
ENSGALG00000035950	3.9241	0.00849535
ENSGALG00000030175	-2.57452	0.00849535
ENSGALG00000000734	1.75697	0.00850471
ENSGALG00000000540	-2.03687	0.00850471
ENSGALG00000039652	-2.6194	0.00851173
ENSGALG00000050965	-4.35199	0.00851173
ENSGALG00000011259	4.0576	0.0085488
ENSGALG00000012412	2.92638	0.00857877
ENSGALG00000006061	2.1002	0.00865846
ENSGALG00000005030	3.13897	0.00866393
ENSGALG00000046461	4.03635	0.00870111
ENSGALG00000041346	2.25319	0.00875847
ENSGALG00000030270	2.88353	0.00875847
ENSGALG00000048087	-4.52977	0.0087695
ENSGALG00000005257	2.45759	0.00882496
ENSGALG00000008462	-4.14391	0.00882496
ENSGALG00000004702	-1.85142	0.00885279
ENSGALG00000011518	-2.11306	0.00893325
ENSGALG00000041977	-2.07181	0.00894759
ENSGALG00000023686	-2.05328	0.00902702
ENSGALG00000030526	-2.1899	0.00904495
ENSGALG00000005046	2.99707	0.00904652
ENSGALG00000014835	3.35316	0.00906682
ENSGALG00000016286	3.17153	0.00912718
ENSGALG00000047265	-3.32258	0.00914586
ENSGALG00000013784	1.89022	0.00914586
ENSGALG00000049751	2.45031	0.00918261
ENSGALG00000029669	2.62446	0.00925353
ENSGALG00000054256	3.10054	0.00925353
ENSGALG00000041298	4.05297	0.00925353
ENSGALG00000049887	-4.81127	0.00928443
ENSGALG00000042936	-4.04153	0.00929903
ENSGALG00000006460	-2.96442	0.00929903
ENSGALG00000033279	4.08614	0.0093108
ENSGALG00000051188	1.97902	0.00938882
ENSGALG00000004814	-2.31629	0.00946397
ENSGALG00000016919	7.03945	0.00953308
ENSGALG00000051458	3.43796	0.00953308
ENSGALG00000040864	1.7965	0.00953308
ENSGALG00000004184	2.31589	0.00953308
ENSGALG00000032887	3.56754	0.00953308
ENSGALG00000031794	3.70098	0.00953308
ENSGALG00000002974	-4.84689	0.00955781
ENSGALG00000008970	3.01382	0.00955781
ENSGALG00000001942	1.81644	0.00957165
ENSGALG00000016164	3.63647	0.00957238
ENSGALG00000017120	3.28925	0.00963203
ENSGALG00000004110	1.85322	0.00964561
ENSGALG00000008150	-2.11138	0.00968775
ENSGALG00000012404	1.90199	0.00969774
ENSGALG00000047321	3.07074	0.0097063
ENSGALG00000003523	-1.80448	0.00971457
ENSGALG00000008787	-2.05271	0.00976436
ENSGALG00000013546	4.22753	0.00985385
ENSGALG00000007570	-2.38678	0.00985385
ENSGALG00000046984	-2.35674	0.00985385
ENSGALG00000041437	-3.58274	0.00986139
ENSGALG00000015513	2.67877	0.00992202
ENSGALG00000026153	-3.84544	0.00997205
ENSGALG00000048721	-3.96156	0.00998749
ENSGALG00000043016	3.82179	0.0100585
ENSGALG00000001559	5.49779	0.0100585
ENSGALG00000011224	-2.1975	0.0101659
ENSGALG00000035228	-6.1742	0.0101794
ENSGALG00000001945	1.78666	0.0102826
ENSGALG00000001093	2.11179	0.0102826
ENSGALG00000031776	-3.51902	0.0102905
ENSGALG00000003213	2.74256	0.0102972
ENSGALG00000011366	-4.05765	0.0103475
ENSGALG00000014980	-3.22364	0.0103553
ENSGALG00000049420	-2.31689	0.0104056
ENSGALG00000005303	-4.43802	0.0104476
ENSGALG00000042020	-3.13073	0.0104598
ENSGALG00000040836	-4.55571	0.0105263
ENSGALG00000033694	1.84263	0.0106006
ENSGALG00000029673	-2.48059	0.0106359
ENSGALG00000005849	-1.98674	0.0106363
ENSGALG00000049236	-2.25522	0.0107466
ENSGALG00000009422	2.79847	0.0107466
ENSGALG00000014453	2.3818	0.0107698
ENSGALG00000012710	-2.19184	0.0107698
ENSGALG00000032458	-2.02049	0.0107905
ENSGALG00000012194	-2.29662	0.0108373
ENSGALG00000020775	1.82786	0.0108559
ENSGALG00000006631	2.11878	0.0108688
ENSGALG00000035194	3.17655	0.0110269
ENSGALG00000016446	-2.3337	0.0110269
ENSGALG00000035365	-2.10234	0.0110781
ENSGALG00000015916	-2.31106	0.0111657
ENSGALG00000027897	4.40293	0.0111926
ENSGALG00000024272	3.43474	0.0111926
ENSGALG00000021314	-3.78394	0.0111956
ENSGALG00000041078	-1.89284	0.0113049
ENSGALG00000035733	3.00518	0.011353
ENSGALG00000032335	2.35247	0.0114049
ENSGALG00000009168	2.09608	0.0114442
ENSGALG00000013495	3.01776	0.0114766
ENSGALG00000047031	2.32654	0.0115068
ENSGALG00000033087	2.7689	0.0115924
ENSGALG00000026722	-1.69967	0.0115976
ENSGALG00000004373	-2.09262	0.0116488
ENSGALG00000012126	-3.45648	0.0116903
ENSGALG00000025941	3.93003	0.0117769
ENSGALG00000006378	2.24838	0.0117772
ENSGALG00000052043	-3.21172	0.0118275
ENSGALG00000011684	3.84352	0.0118275
ENSGALG00000037464	-3.97387	0.0119245
ENSGALG00000030022	2.02235	0.011925
ENSGALG00000054799	5.39569	0.0119286
ENSGALG00000049551	3.28128	0.0119286
ENSGALG00000035017	2.13814	0.0119311
ENSGALG00000032628	-4.90631	0.0119311
ENSGALG00000012850	-2.16546	0.0119574
ENSGALG00000014688	1.96666	0.0120148
ENSGALG00000031205	3.53724	0.0120556
ENSGALG00000017003	-3.02321	0.0120556
ENSGALG00000008175	1.97391	0.0120556
ENSGALG00000036005	-2.9694	0.01208
ENSGALG00000013723	1.98615	0.0120951
ENSGALG00000015446	3.85628	0.0121088
ENSGALG00000028457	-4.22852	0.0121218
ENSGALG00000044799	2.34428	0.0121755
ENSGALG00000047720	-3.03988	0.0121984
ENSGALG00000020210	2.29217	0.012245
ENSGALG00000006785	2.20685	0.012245
ENSGALG00000012913	-2.87358	0.0122478
ENSGALG00000042577	-6.33279	0.0122741
ENSGALG00000034493	3.38832	0.0124349
ENSGALG00000001730	2.7012	0.0124618
ENSGALG00000000255	2.72102	0.0125969
ENSGALG00000050893	2.7683	0.0125969
ENSGALG00000046258	-2.22915	0.0126041
ENSGALG00000016157	-3.07388	0.0127205
ENSGALG00000001790	2.18746	0.0127943
ENSGALG00000033063	3.33122	0.0128537
ENSGALG00000002219	-1.85637	0.0128767
ENSGALG00000004591	-4.34192	0.0129454
ENSGALG00000015618	4.22797	0.0129621
ENSGALG00000008346	2.60486	0.0129621
ENSGALG00000001143	3.05748	0.0130395
ENSGALG00000003689	-2.79392	0.0130431
ENSGALG00000019716	-2.60696	0.0130595
ENSGALG00000016761	-2.57642	0.013082
ENSGALG00000031720	-2.9666	0.0130906
ENSGALG00000009402	-2.65086	0.0130906
ENSGALG00000039903	-1.82115	0.0131002
ENSGALG00000013817	-3.22259	0.0131002
ENSGALG00000014163	-2.32209	0.0131394
ENSGALG00000015519	-4.02299	0.0131394
ENSGALG00000041299	2.52182	0.013143
ENSGALG00000004858	1.71608	0.013285
ENSGALG00000009628	2.45821	0.0133161
ENSGALG00000007139	-3.61354	0.0133161
ENSGALG00000014970	2.27017	0.0133709
ENSGALG00000012361	4.32902	0.0133709
ENSGALG00000014573	1.83252	0.0133709
ENSGALG00000030776	-1.85719	0.0133709
ENSGALG00000033338	-2.8135	0.0133885
ENSGALG00000002427	-2.81551	0.0133957
ENSGALG00000046487	-4.25798	0.0134158
ENSGALG00000036395	3.16702	0.0134964
ENSGALG00000008465	-3.8854	0.0135126
ENSGALG00000038328	4.42253	0.0135307
ENSGALG00000039008	1.82315	0.0135574
ENSGALG00000004691	2.19519	0.0135791
ENSGALG00000037997	-4.15705	0.0138288
ENSGALG00000036418	-2.87054	0.0139863
ENSGALG00000030291	1.77324	0.014026
ENSGALG00000006344	-1.88971	0.0140284
ENSGALG00000054096	-6.234	0.0140284
ENSGALG00000008963	1.9068	0.0142624
ENSGALG00000003457	1.94368	0.0142631
ENSGALG00000009594	2.04529	0.0142631
ENSGALG00000030324	-3.898	0.0142823
ENSGALG00000003562	-4.16831	0.0142881
ENSGALG00000010170	-2.7183	0.0143612
ENSGALG00000010839	1.67465	0.0145302
ENSGALG00000031212	1.75689	0.014539
ENSGALG00000006326	1.66834	0.014539
ENSGALG00000003660	3.69219	0.014539
ENSGALG00000028095	-3.83912	0.0146001
ENSGALG00000044851	3.25038	0.0146398
ENSGALG00000041577	3.23127	0.014675
ENSGALG00000006217	-4.51333	0.014675
ENSGALG00000031869	-6.94534	0.014719
ENSGALG00000032717	4.07481	0.0147478
ENSGALG00000005194	5.62852	0.0147666
ENSGALG00000002651	2.08722	0.01477
ENSGALG00000010502	-2.35236	0.0147714
ENSGALG00000019060	2.99401	0.0147714
ENSGALG00000005249	2.06783	0.0148485
ENSGALG00000046823	2.53524	0.0148605
ENSGALG00000046160	3.58771	0.0149153
ENSGALG00000017042	1.52436	0.0149153
ENSGALG00000010825	-1.90894	0.0149522
ENSGALG00000011222	3.5355	0.0149842
ENSGALG00000040758	-2.68037	0.0150797
ENSGALG00000016468	2.01586	0.0151558
ENSGALG00000043947	3.55858	0.0152044
ENSGALG00000016342	-5.74241	0.0152208
ENSGALG00000017052	-5.55892	0.0153044
ENSGALG00000042199	3.20789	0.015314
ENSGALG00000005102	-4.23967	0.0154127
ENSGALG00000014060	1.97343	0.0154127
ENSGALG00000000589	2.23601	0.0154127
ENSGALG00000006048	-3.65346	0.0154612
ENSGALG00000030179	2.08671	0.0154977
ENSGALG00000008367	3.0727	0.0154977
ENSGALG00000001043	2.00204	0.0155726
ENSGALG00000005977	3.50755	0.0156115
ENSGALG00000034507	2.0341	0.0156501
ENSGALG00000029480	-1.76081	0.0156806
ENSGALG00000048396	-5.27391	0.0157661
ENSGALG00000051492	-3.68713	0.0157661
ENSGALG00000018977	4.27062	0.015806
ENSGALG00000043909	-3.27933	0.0158679
ENSGALG00000000470	3.17498	0.0158679
ENSGALG00000049191	-4.75913	0.0158865
ENSGALG00000007314	3.61968	0.0159597
ENSGALG00000010778	-2.66925	0.0159983
ENSGALG00000038469	2.11822	0.0160615
ENSGALG00000010737	-4.9602	0.0160615
ENSGALG00000024171	3.46014	0.0162361
ENSGALG00000034982	2.41244	0.0162589
ENSGALG00000038536	1.54921	0.0162633
ENSGALG00000034218	1.62128	0.0162633
ENSGALG00000049682	4.79738	0.0163181
ENSGALG00000039447	-2.95501	0.0164218
ENSGALG00000010293	-4.1131	0.0164218
ENSGALG00000043896	-4.99304	0.0165341
ENSGALG00000006267	2.19078	0.0166793
ENSGALG00000008188	-3.8779	0.0166793
ENSGALG00000013777	-1.63317	0.016734
ENSGALG00000009388	-3.43698	0.0167622
ENSGALG00000011299	-4.24209	0.0168067
ENSGALG00000000836	2.58939	0.0168345
ENSGALG00000008722	5.10475	0.0168636
ENSGALG00000048926	1.82577	0.0170918
ENSGALG00000016895	-2.49378	0.0170918
ENSGALG00000029017	1.9957	0.0171555
ENSGALG00000006757	4.09895	0.0172205
ENSGALG00000012483	-5.4238	0.0173184
ENSGALG00000009309	1.75891	0.0173598
ENSGALG00000008348	1.5478	0.0174157
ENSGALG00000027036	-3.11908	0.017583
ENSGALG00000042460	1.91876	0.017666
ENSGALG00000003792	4.27078	0.0177446
ENSGALG00000048236	2.59611	0.0177786
ENSGALG00000016202	3.24859	0.0180417
ENSGALG00000002622	2.26558	0.0180417
ENSGALG00000015709	1.68154	0.0180605
ENSGALG00000051536	2.67919	0.0180711
ENSGALG00000004771	2.73979	0.0180953
ENSGALG00000052856	3.49461	0.0180962
ENSGALG00000001620	-3.12515	0.0181742
ENSGALG00000053594	-4.04399	0.0183527
ENSGALG00000020895	3.42836	0.0183764
ENSGALG00000010854	4.03224	0.0184976
ENSGALG00000027093	2.02488	0.0184976
ENSGALG00000038559	4.17472	0.0185825
ENSGALG00000008166	3.64538	0.0186566
ENSGALG00000004254	1.82827	0.0187027
ENSGALG00000013001	-4.63545	0.0187457
ENSGALG00000034590	2.15845	0.0187468
ENSGALG00000023763	-3.57059	0.0187739
ENSGALG00000047211	3.72546	0.0187785
ENSGALG00000018700	2.82335	0.0188362
ENSGALG00000011020	1.55967	0.0189956
ENSGALG00000045876	3.74818	0.0190565
ENSGALG00000033769	-1.97602	0.0190884
ENSGALG00000001802	1.86481	0.0191273
ENSGALG00000002329	4.12756	0.0191426
ENSGALG00000009592	1.84131	0.0191426
ENSGALG00000010468	-3.26731	0.0191426
ENSGALG00000045251	-2.19962	0.0192267
ENSGALG00000047596	-4.18626	0.0192267
ENSGALG00000030647	2.52596	0.0192267
ENSGALG00000035153	2.78146	0.0193252
ENSGALG00000003472	-3.6041	0.0193606
ENSGALG00000006374	3.8439	0.0193606
ENSGALG00000008764	-1.95255	0.0193606
ENSGALG00000050668	-3.72857	0.0193606
ENSGALG00000031423	-3.11566	0.0193707
ENSGALG00000028304	3.98019	0.0193748
ENSGALG00000004476	2.1902	0.0194118
ENSGALG00000053549	4.12836	0.0194118
ENSGALG00000050441	2.84199	0.0195691
ENSGALG00000049034	-2.44697	0.0196646
ENSGALG00000016364	-2.12972	0.0197665
ENSGALG00000045096	3.19127	0.0197679
ENSGALG00000027064	2.48504	0.0200391
ENSGALG00000045596	3.58905	0.020303
ENSGALG00000030005	2.85978	0.0203606
ENSGALG00000048646	3.24353	0.020402
ENSGALG00000046507	-1.97561	0.0204295
ENSGALG00000003818	4.13456	0.0205701
ENSGALG00000003284	1.97402	0.0206396
ENSGALG00000016744	4.15092	0.0206704
ENSGALG00000005601	-4.53122	0.0206704
ENSGALG00000010494	-4.3662	0.0206746
ENSGALG00000016281	-2.86914	0.0206962
ENSGALG00000031411	-3.37516	0.0207439
ENSGALG00000006992	4.98076	0.0207446
ENSGALG00000007543	-3.31239	0.0207446
ENSGALG00000037549	1.60149	0.0207758
ENSGALG00000004613	2.96571	0.0208199
ENSGALG00000016173	3.0208	0.0208199
ENSGALG00000020927	1.61341	0.020831
ENSGALG00000053583	1.67829	0.020831
ENSGALG00000011136	-3.88368	0.0208669
ENSGALG00000015132	4.66518	0.0209192
ENSGALG00000048098	3.31159	0.0209349
ENSGALG00000008756	1.93738	0.0211135
ENSGALG00000011668	4.86321	0.0211447
ENSGALG00000049218	-2.82207	0.0211885
ENSGALG00000005550	2.16478	0.0212622
ENSGALG00000035492	2.45835	0.0214582
ENSGALG00000036284	-3.10918	0.0215046
ENSGALG00000014126	-3.63943	0.0216285
ENSGALG00000011469	2.16372	0.0216454
ENSGALG00000004259	1.7528	0.0216587
ENSGALG00000046384	-5.23898	0.0216867
ENSGALG00000030866	-2.30921	0.0217406
ENSGALG00000009485	-2.27014	0.0219194
ENSGALG00000053631	-2.56596	0.0219374
ENSGALG00000055117	3.0152	0.0221236
ENSGALG00000003684	-2.15625	0.0221236
ENSGALG00000014428	1.81376	0.022172
ENSGALG00000039022	3.28736	0.0222265
ENSGALG00000051010	4.37885	0.022287
ENSGALG00000030661	1.73301	0.0224628
ENSGALG00000009559	-1.87406	0.0224628
ENSGALG00000043701	2.02031	0.0226138
ENSGALG00000048718	3.9879	0.0226636
ENSGALG00000010567	-1.82746	0.0227563
ENSGALG00000041514	-1.94374	0.0228289
ENSGALG00000009040	-1.83615	0.0228289
ENSGALG00000016569	2.91906	0.0228289
ENSGALG00000003286	-3.10701	0.022855
ENSGALG00000026981	-3.34336	0.0228595
ENSGALG00000034561	-4.30867	0.0229669
ENSGALG00000006507	2.36785	0.0230151
ENSGALG00000053788	3.30258	0.0230151
ENSGALG00000015290	3.37767	0.0230682
ENSGALG00000041323	3.659	0.02308
ENSGALG00000011531	2.63069	0.0231647
ENSGALG00000049859	2.86933	0.023213
ENSGALG00000003636	2.36892	0.0233195
ENSGALG00000012219	-3.33773	0.0233479
ENSGALG00000006123	1.90495	0.0233526
ENSGALG00000009846	-2.00609	0.0233674
ENSGALG00000011796	-3.04655	0.0235329
ENSGALG00000013912	-3.56524	0.0237832
ENSGALG00000015105	2.0148	0.0238829
ENSGALG00000029066	1.72022	0.0239148
ENSGALG00000023193	2.5378	0.0239998
ENSGALG00000016854	2.2045	0.024053
ENSGALG00000009286	1.55628	0.024053
ENSGALG00000016575	2.27664	0.024057
ENSGALG00000012480	1.58934	0.0241265
ENSGALG00000014510	-1.58833	0.0241955
ENSGALG00000040244	1.77865	0.0241955
ENSGALG00000036798	2.73015	0.0242454
ENSGALG00000015849	-1.64861	0.0242786
ENSGALG00000006480	4.33914	0.0242786
ENSGALG00000040504	2.84591	0.0242786
ENSGALG00000016937	4.29877	0.0242786
ENSGALG00000027805	2.07292	0.0243147
ENSGALG00000050064	-4.00289	0.0245911
ENSGALG00000027920	-3.00054	0.0247463
ENSGALG00000039474	-1.63535	0.0247463
ENSGALG00000001343	2.66867	0.0247463
ENSGALG00000036133	-2.23085	0.0247463
ENSGALG00000037944	1.60437	0.0247788
ENSGALG00000049654	-4.63047	0.0248948
ENSGALG00000035060	2.20068	0.0248999
ENSGALG00000012583	-2.20302	0.0248999
ENSGALG00000003354	3.19465	0.0248999
ENSGALG00000013409	3.06977	0.0250803
ENSGALG00000007403	-1.43805	0.0251451
ENSGALG00000001332	2.95914	0.0255282
ENSGALG00000008452	-2.11875	0.0255841
ENSGALG00000051595	3.99308	0.0256159
ENSGALG00000034085	3.85077	0.0257157
ENSGALG00000033137	-1.68925	0.0257198
ENSGALG00000049299	2.62301	0.0257377
ENSGALG00000033698	-2.74705	0.0257519
ENSGALG00000047327	-3.45635	0.025768
ENSGALG00000003750	2.06606	0.0260301
ENSGALG00000043650	3.26461	0.0261299
ENSGALG00000008866	-2.43227	0.026202
ENSGALG00000008490	-4.04686	0.0265367
ENSGALG00000030607	2.73668	0.026545
ENSGALG00000016094	2.24978	0.026545
ENSGALG00000029286	-3.46573	0.0266781
ENSGALG00000005806	-3.57483	0.0267001
ENSGALG00000005052	3.65705	0.0267283
ENSGALG00000033002	2.06283	0.0267283
ENSGALG00000002150	-2.0766	0.0269208
ENSGALG00000007590	1.90291	0.0269301
ENSGALG00000006642	3.27249	0.0271106
ENSGALG00000002282	-3.70376	0.027205
ENSGALG00000015623	-2.97902	0.027251
ENSGALG00000028568	-2.99404	0.027375
ENSGALG00000040026	-4.47548	0.0275226
ENSGALG00000034078	2.2692	0.0275486
ENSGALG00000053043	1.81578	0.027582
ENSGALG00000033090	1.88261	0.0276688
ENSGALG00000028659	3.27008	0.0279031
ENSGALG00000014192	2.44972	0.0280056
ENSGALG00000013803	3.55754	0.0280117
ENSGALG00000001882	2.59179	0.0283675
ENSGALG00000035814	2.70264	0.0286887
ENSGALG00000017329	-2.57218	0.0287049
ENSGALG00000008298	2.16199	0.0288327
ENSGALG00000004096	-4.08485	0.0288509
ENSGALG00000048767	2.58909	0.028919
ENSGALG00000047103	1.52297	0.0289335
ENSGALG00000055000	-2.63298	0.028972
ENSGALG00000039032	2.05333	0.0289757
ENSGALG00000005558	1.7094	0.0290756
ENSGALG00000016708	-1.75073	0.0290848
ENSGALG00000016661	2.5968	0.0292262
ENSGALG00000032313	-1.69582	0.0295173
ENSGALG00000026297	3.74155	0.0295887
ENSGALG00000042375	3.39306	0.0296129
ENSGALG00000033966	-3.48645	0.0296987
ENSGALG00000009032	3.11103	0.0298483
ENSGALG00000012208	3.74221	0.0300631
ENSGALG00000047878	3.38435	0.0301376
ENSGALG00000004267	-1.87684	0.0301451
ENSGALG00000008306	2.13048	0.0301451
ENSGALG00000002645	-2.48735	0.0302442
ENSGALG00000014514	-2.53156	0.0303619
ENSGALG00000039216	2.19417	0.030439
ENSGALG00000023120	-1.60022	0.030439
ENSGALG00000014659	2.17302	0.030439
ENSGALG00000031493	1.62369	0.0305128
ENSGALG00000008172	1.45385	0.0305539
ENSGALG00000011633	-3.28194	0.0310438
ENSGALG00000009431	-3.84166	0.0311259
ENSGALG00000028016	4.93361	0.0312761
ENSGALG00000011459	-3.83784	0.0313396
ENSGALG00000009331	-1.81238	0.031945
ENSGALG00000029940	3.60106	0.0320076
ENSGALG00000020827	-1.83165	0.0320076
ENSGALG00000001189	2.40365	0.0320715
ENSGALG00000002234	2.06648	0.0322332
ENSGALG00000001768	-3.18355	0.0324584
ENSGALG00000039553	3.87608	0.0325003
ENSGALG00000014561	2.12109	0.0325921
ENSGALG00000044087	-3.36597	0.0326429
ENSGALG00000016692	1.73413	0.032913
ENSGALG00000051284	3.45095	0.0331002
ENSGALG00000005541	-3.08796	0.033338
ENSGALG00000054145	-4.13827	0.0334186
ENSGALG00000009205	-3.33825	0.0334296
ENSGALG00000009308	-5.88198	0.0335028
ENSGALG00000008901	4.12781	0.0336839
ENSGALG00000009807	2.59959	0.0336931
ENSGALG00000050206	3.00055	0.0336931
ENSGALG00000053961	-3.00316	0.0337391
ENSGALG00000005725	2.32303	0.0337391
ENSGALG00000006453	-3.11807	0.0337391
ENSGALG00000052784	-2.22984	0.0337586
ENSGALG00000040771	-2.8027	0.0338216
ENSGALG00000025929	-2.53883	0.0338582
ENSGALG00000037811	-3.78979	0.0339457
ENSGALG00000001654	1.43263	0.0339831
ENSGALG00000008425	-4.7301	0.0340486
ENSGALG00000032718	-2.35899	0.0341527
ENSGALG00000000764	1.50843	0.0341527
ENSGALG00000016872	-1.94879	0.0341723
ENSGALG00000015412	-2.05179	0.0341942
ENSGALG00000051203	2.79562	0.0342773
ENSGALG00000027534	3.15211	0.0342934
ENSGALG00000009667	-3.93007	0.0343695
ENSGALG00000053284	3.63068	0.0344061
ENSGALG00000037787	2.0768	0.0344261
ENSGALG00000028373	2.93004	0.034816
ENSGALG00000024296	-2.3476	0.0349023
ENSGALG00000021355	2.87247	0.035023
ENSGALG00000008872	2.38525	0.035023
ENSGALG00000005408	2.07625	0.0350623
ENSGALG00000001826	-1.88724	0.0352747
ENSGALG00000003904	-1.9185	0.0352747
ENSGALG00000048343	-2.2072	0.0353001
ENSGALG00000030576	3.40826	0.0353132
ENSGALG00000054746	-2.37617	0.0353197
ENSGALG00000014646	1.96727	0.035386
ENSGALG00000000225	1.9255	0.0354333
ENSGALG00000023552	-4.58437	0.0354921
ENSGALG00000030376	-1.54516	0.0354921
ENSGALG00000043964	-3.24822	0.0356581
ENSGALG00000049511	2.77124	0.0357259
ENSGALG00000010956	-1.92377	0.0357459
ENSGALG00000027407	3.34804	0.0359025
ENSGALG00000042744	-2.42115	0.0359848
ENSGALG00000033320	2.2333	0.0361812
ENSGALG00000034348	1.80317	0.0364392
ENSGALG00000008447	5.03332	0.0365194
ENSGALG00000001964	-1.72176	0.0365458
ENSGALG00000012759	1.59288	0.0365458
ENSGALG00000028600	1.47433	0.0365837
ENSGALG00000021092	-4.15755	0.0367271
ENSGALG00000031340	3.19861	0.0368409
ENSGALG00000052374	-3.46478	0.0368409
ENSGALG00000039499	2.20617	0.0375077
ENSGALG00000030985	-3.83225	0.0375171
ENSGALG00000041334	1.6739	0.0375284
ENSGALG00000013753	-3.65481	0.0375884
ENSGALG00000017167	2.21579	0.0376106
ENSGALG00000054444	-3.38895	0.0376106
ENSGALG00000038740	2.96862	0.03786
ENSGALG00000010226	1.86448	0.0379324
ENSGALG00000026311	2.41532	0.0379611
ENSGALG00000027207	-2.55938	0.0382495
ENSGALG00000027655	-3.4148	0.0385652
ENSGALG00000018557	1.71171	0.038877
ENSGALG00000010942	-1.91255	0.0389379
ENSGALG00000001726	1.69399	0.0389895
ENSGALG00000043118	2.41499	0.039073
ENSGALG00000032405	-2.59611	0.0390802
ENSGALG00000041182	-1.83608	0.0393738
ENSGALG00000015441	2.26944	0.0393738
ENSGALG00000002452	-1.65721	0.0393738
ENSGALG00000005582	1.72111	0.0396679
ENSGALG00000004436	-1.88565	0.0397143
ENSGALG00000007917	-3.22597	0.0397143
ENSGALG00000029446	3.01982	0.0398748
ENSGALG00000003113	1.73219	0.0399005
ENSGALG00000024481	-2.24483	0.0402794
ENSGALG00000012230	1.89743	0.0402916
ENSGALG00000030259	-2.09841	0.0403956
ENSGALG00000017132	1.76718	0.0403956
ENSGALG00000017005	-2.19404	0.0405693
ENSGALG00000016968	-3.70758	0.040593
ENSGALG00000002624	1.76749	0.0407869
ENSGALG00000010218	-2.18516	0.0409542
ENSGALG00000016459	-2.33622	0.0410244
ENSGALG00000009954	-2.09982	0.0411512
ENSGALG00000030614	-5.14474	0.0411988
ENSGALG00000007404	1.41747	0.0412064
ENSGALG00000033792	1.94768	0.0414397
ENSGALG00000009355	-4.5251	0.0415189
ENSGALG00000028411	3.96388	0.0416407
ENSGALG00000004594	2.24789	0.0417642
ENSGALG00000043329	1.66025	0.0418549
ENSGALG00000003522	1.44561	0.0421796
ENSGALG00000045726	1.72727	0.0425443
ENSGALG00000001889	2.10452	0.0426802
ENSGALG00000002570	3.12758	0.0427178
ENSGALG00000010806	2.95082	0.0427178
ENSGALG00000003855	1.86672	0.0428105
ENSGALG00000012639	-2.17928	0.0430897
ENSGALG00000054998	-4.36645	0.0433094
ENSGALG00000001111	-5.02579	0.0433409
ENSGALG00000011288	2.9179	0.0433741
ENSGALG00000004521	-1.46434	0.0433741
ENSGALG00000009655	-1.79656	0.0433741
ENSGALG00000019019	3.7238	0.0435436
ENSGALG00000015701	-1.98032	0.043556
ENSGALG00000002125	-2.93605	0.0435693
ENSGALG00000011327	2.21704	0.0436152
ENSGALG00000003323	-2.32019	0.0436363
ENSGALG00000045115	2.39807	0.0439033
ENSGALG00000012056	2.37165	0.0439033
ENSGALG00000011608	2.3808	0.0440187
ENSGALG00000003789	3.30333	0.0441305
ENSGALG00000013134	-2.07937	0.0441805
ENSGALG00000012396	-2.08319	0.0441805
ENSGALG00000004734	2.26969	0.0443418
ENSGALG00000012595	-3.36988	0.0445503
ENSGALG00000049256	-2.84007	0.0446668
ENSGALG00000045185	2.18871	0.044693
ENSGALG00000010224	-1.59878	0.0449172
ENSGALG00000011962	-2.54101	0.045057
ENSGALG00000014023	1.49203	0.0453117
ENSGALG00000010866	-2.89844	0.045354
ENSGALG00000015037	-2.29012	0.0456161
ENSGALG00000009759	-2.31328	0.0456987
ENSGALG00000003590	2.54786	0.0457049
ENSGALG00000014892	3.16548	0.0457411
ENSGALG00000009052	-1.86587	0.0457411
ENSGALG00000013886	2.08929	0.0458559
ENSGALG00000005957	3.66808	0.0459068
ENSGALG00000001434	-1.66108	0.0460756
ENSGALG00000006346	3.67499	0.0461904
ENSGALG00000033634	-3.65896	0.0462081
ENSGALG00000041921	-2.19771	0.0463072
ENSGALG00000000636	1.92564	0.0463485
ENSGALG00000011309	2.38205	0.046561
ENSGALG00000038018	1.8486	0.046561
ENSGALG00000000104	-2.48095	0.0466484
ENSGALG00000026698	-2.33621	0.046658
ENSGALG00000001383	-1.90682	0.0467036
ENSGALG00000046098	1.81752	0.0467456
ENSGALG00000009748	1.87685	0.0467577
ENSGALG00000015040	2.58177	0.0470469
ENSGALG00000011419	2.6669	0.0471111
ENSGALG00000007171	3.11818	0.0472608
ENSGALG00000012683	3.33285	0.0472615
ENSGALG00000010884	1.76564	0.0472972
ENSGALG00000045478	2.3846	0.047355
ENSGALG00000047414	-2.40843	0.0474361
ENSGALG00000011252	-2.3988	0.0474448
ENSGALG00000010232	-3.72618	0.0474448
ENSGALG00000021128	2.1212	0.0475438
ENSGALG00000013209	2.08176	0.0477273
ENSGALG00000022440	2.53511	0.0478925
ENSGALG00000036491	1.59682	0.0479494
ENSGALG00000015244	-5.4022	0.0480335
ENSGALG00000016125	-3.32456	0.0481038
ENSGALG00000007837	-2.02881	0.0481462
ENSGALG00000050742	1.91592	0.0483675
ENSGALG00000002993	-3.23252	0.0483712
ENSGALG00000002667	2.33551	0.0483712
ENSGALG00000021883	-1.88729	0.0485216
ENSGALG00000003106	3.30865	0.048578
ENSGALG00000050568	-2.79801	0.0486197
ENSGALG00000037863	1.58249	0.0486514
ENSGALG00000001369	-3.05614	0.048745
ENSGALG00000037242	-3.07649	0.0489072
ENSGALG00000016651	-2.81942	0.0490395
ENSGALG00000052799	-2.36554	0.0491107
ENSGALG00000009573	-3.63122	0.0492263
ENSGALG00000003294	2.41646	0.0492263
ENSGALG00000044313	2.2326	0.049548
ENSGALG00000015902	3.67003	0.0496619
ENSGALG00000006522	3.41773	0.0501442
ENSGALG00000045920	-2.50578	0.0502309
ENSGALG00000052859	-4.50408	0.0503048
ENSGALG00000004503	-1.83191	0.0503048
ENSGALG00000030998	1.67142	0.0503784
ENSGALG00000036547	2.22323	0.0506687
ENSGALG00000009207	-3.50503	0.0506973
ENSGALG00000031255	-3.40994	0.0508056
ENSGALG00000002147	1.53642	0.0508813
ENSGALG00000006056	-1.615	0.0509722
ENSGALG00000032219	1.40577	0.0512173
ENSGALG00000011506	1.58	0.0512518
ENSGALG00000028942	-2.03183	0.0512941
ENSGALG00000002599	2.28725	0.0513457
ENSGALG00000048081	2.96087	0.0513457
ENSGALG00000004700	2.61604	0.0514312
ENSGALG00000003550	-2.73662	0.0517679
ENSGALG00000004239	2.71518	0.051845
ENSGALG00000006906	1.62638	0.0520517
ENSGALG00000044404	2.03772	0.0521413
ENSGALG00000030008	1.93915	0.0523621
ENSGALG00000027365	2.91524	0.0525676
ENSGALG00000015544	-2.35162	0.0525676
ENSGALG00000029244	1.70142	0.0525992
ENSGALG00000004193	2.03357	0.0528003
ENSGALG00000017183	3.64489	0.0528589
ENSGALG00000045606	-1.80872	0.0528589
ENSGALG00000025938	-1.68471	0.0532885
ENSGALG00000010713	-1.83047	0.053446
ENSGALG00000012872	-3.25508	0.0534645
ENSGALG00000008022	1.52755	0.0536946
ENSGALG00000006471	2.65947	0.0537131
ENSGALG00000016707	-3.20507	0.0538179
ENSGALG00000054059	-2.30931	0.0538826
ENSGALG00000032988	-1.4873	0.0540483
ENSGALG00000011572	1.69409	0.0541094
ENSGALG00000031862	3.55449	0.0543053
ENSGALG00000002108	-2.78079	0.0544038
ENSGALG00000051754	2.00641	0.0544263
ENSGALG00000019755	2.79077	0.0544263
ENSGALG00000000533	1.56251	0.0544989
ENSGALG00000046210	-3.39327	0.0547426
ENSGALG00000026231	1.92136	0.0547426
ENSGALG00000028871	-4.04325	0.0548831
ENSGALG00000032372	-1.52321	0.0549061
ENSGALG00000034534	1.88323	0.0552939
ENSGALG00000005537	-3.03159	0.0553743
ENSGALG00000001801	-2.1976	0.0553743
ENSGALG00000053999	-2.33075	0.0555114
ENSGALG00000048556	-6.66273	0.0556454
ENSGALG00000004578	1.77377	0.0557185
ENSGALG00000014708	-1.47465	0.0561919
ENSGALG00000010864	-2.10387	0.0562099
ENSGALG00000014406	-2.11728	0.0562307
ENSGALG00000038032	1.45704	0.0562307
ENSGALG00000053690	-5.38411	0.0564944
ENSGALG00000037888	2.20217	0.05654
ENSGALG00000028822	-3.16069	0.0567766
ENSGALG00000034716	-3.25328	0.0568557
ENSGALG00000042908	2.57577	0.0568557
ENSGALG00000046937	-2.90356	0.0570065
ENSGALG00000001231	1.98562	0.0570415
ENSGALG00000012260	3.53318	0.0572042
ENSGALG00000014242	-3.90958	0.0572229
ENSGALG00000005223	-2.50083	0.0572967
ENSGALG00000026302	1.51704	0.0573869
ENSGALG00000027255	-4.11199	0.0574262
ENSGALG00000014501	3.15605	0.0574262
ENSGALG00000041428	-2.13924	0.0574262
ENSGALG00000055004	-3.11313	0.0574957
ENSGALG00000054262	-3.45869	0.0575266
ENSGALG00000029863	-2.55655	0.0576173
ENSGALG00000029971	-2.1366	0.0579604
ENSGALG00000011404	-1.50593	0.0579604
ENSGALG00000043021	-2.61721	0.0582351
ENSGALG00000038721	-1.51876	0.0582351
ENSGALG00000000736	2.13402	0.0582351
ENSGALG00000029035	4.46427	0.0582351
ENSGALG00000045473	2.64306	0.0582542
ENSGALG00000053391	-2.86139	0.0582718
ENSGALG00000052371	1.77162	0.0582894
ENSGALG00000041331	1.57468	0.0584095
ENSGALG00000002548	1.94975	0.0584095
ENSGALG00000015681	2.40718	0.0584095
ENSGALG00000045671	1.85154	0.0585524
ENSGALG00000046360	-1.58207	0.0585663
ENSGALG00000049487	2.57489	0.058662
ENSGALG00000032619	2.56996	0.058703
ENSGALG00000003013	-7.02798	0.058703
ENSGALG00000050155	3.06949	0.058703
ENSGALG00000001965	1.49354	0.058764
ENSGALG00000023472	2.38175	0.059188
ENSGALG00000006681	3.42822	0.0592389
ENSGALG00000017062	-2.83733	0.0592389
ENSGALG00000014843	-6.03385	0.0592389
ENSGALG00000042767	-1.657	0.0592389
ENSGALG00000015006	-2.20006	0.059768
ENSGALG00000027786	2.89807	0.0598435
ENSGALG00000009446	3.39789	0.0602149
ENSGALG00000007717	2.4281	0.060365
ENSGALG00000011922	-2.60629	0.060365
ENSGALG00000009028	-1.78448	0.0603953
ENSGALG00000012462	2.31136	0.0604155
ENSGALG00000045092	-2.33777	0.0604337
ENSGALG00000010435	2.24538	0.0604391
ENSGALG00000054948	2.4865	0.0604675
ENSGALG00000007334	-1.92228	0.0604781
ENSGALG00000004562	2.24747	0.0604781
ENSGALG00000006375	2.94373	0.0604781
ENSGALG00000011376	2.09659	0.0604781
ENSGALG00000027090	3.60062	0.0605503
ENSGALG00000015808	-1.61516	0.0606948
ENSGALG00000030120	1.49501	0.0607162
ENSGALG00000003644	-4.41393	0.0609905
ENSGALG00000028409	1.58058	0.0614544
ENSGALG00000012106	-3.27198	0.0617459
ENSGALG00000005904	1.60125	0.0617569
ENSGALG00000031325	1.53379	0.0617765
ENSGALG00000011931	1.41038	0.0618882
ENSGALG00000045090	2.56865	0.0619578
ENSGALG00000049536	1.78255	0.0621491
ENSGALG00000000507	2.99129	0.0624261
ENSGALG00000010139	-3.51588	0.0625104
ENSGALG00000017099	2.21924	0.0626005
ENSGALG00000008352	2.38858	0.0627175
ENSGALG00000027305	2.29528	0.0632152
ENSGALG00000014167	-1.44675	0.0632184
ENSGALG00000032239	2.7582	0.0632184
ENSGALG00000009904	2.88532	0.0636571
ENSGALG00000009737	2.43933	0.0641335
ENSGALG00000004418	-2.71728	0.0642767
ENSGALG00000014496	1.98144	0.0642767
ENSGALG00000026817	-3.30509	0.0644942
ENSGALG00000040549	2.65567	0.0645406
ENSGALG00000006562	-4.75865	0.0646707
ENSGALG00000011170	-2.78037	0.0648129
ENSGALG00000014857	1.57904	0.0648348
ENSGALG00000002553	2.27441	0.0650048
ENSGALG00000016549	-1.72062	0.0657689
ENSGALG00000015274	1.4962	0.0657689
ENSGALG00000034050	1.56434	0.0659191
ENSGALG00000054415	3.72647	0.0659866
ENSGALG00000021656	2.24886	0.0661142
ENSGALG00000034100	-2.48854	0.0662472
ENSGALG00000049145	2.73909	0.0664866
ENSGALG00000032750	2.28408	0.0670525
ENSGALG00000006547	-2.4409	0.0671529
ENSGALG00000012045	-1.9191	0.0671529
ENSGALG00000046188	-3.63243	0.0671529
ENSGALG00000029308	-1.88851	0.0671529
ENSGALG00000027885	-2.01169	0.0672859
ENSGALG00000037029	-2.11587	0.0674252
ENSGALG00000023920	-2.15386	0.0676817
ENSGALG00000011389	2.33413	0.0677918
ENSGALG00000008222	1.96661	0.0683485
ENSGALG00000002549	2.64451	0.0683485
ENSGALG00000027159	-2.59644	0.0683485
ENSGALG00000014182	2.68765	0.0686277
ENSGALG00000005651	1.77201	0.0686715
ENSGALG00000011744	-1.97352	0.0686715
ENSGALG00000009452	-2.8994	0.0686715
ENSGALG00000031689	-2.67773	0.0686729
ENSGALG00000002048	-3.4206	0.0688335
ENSGALG00000007016	-1.8917	0.0689705
ENSGALG00000033925	-3.75166	0.0694407
ENSGALG00000041417	-1.9793	0.06967
ENSGALG00000032316	1.4929	0.0697083
[truncated: 10,672 more rows]

## Sheet: Dataset S4
Dataset S4. Log2 fold changes and false discovery rates (FDR) between the vaccinated-and-challenged group and the negative control group for all the G. gallus genes identifed.
Chicken ENSEMBL gene ID	Log2 fold change	FDR
ENSGALG00000027722	4.65332	1
ENSGALG00000049859	2.87723	1
ENSGALG00000049751	2.21275	1
ENSGALG00000000003	3.95431	1
ENSGALG00000011783	4.05752	1
ENSGALG00000031255	2.57054	1
ENSGALG00000021353	3.32181	1
ENSGALG00000000162	3.00961	1
ENSGALG00000047578	4.0961	1
ENSGALG00000053773	2.33728	1
ENSGALG00000052752	-3.52908	1
ENSGALG00000000893	-2.38934	1
ENSGALG00000036550	2.42838	1
ENSGALG00000050350	3.98749	1
ENSGALG00000049343	-2.24494	1
ENSGALG00000049887	-2.27372	1
ENSGALG00000009904	3.13407	1
ENSGALG00000047052	-1.8575	1
ENSGALG00000047634	-1.77369	1
ENSGALG00000001189	2.29014	1
ENSGALG00000017234	-1.84928	1
ENSGALG00000007526	2.04991	1
ENSGALG00000048294	-2.68491	1
ENSGALG00000001977	-4.50153	1
ENSGALG00000054257	4.3304	1
ENSGALG00000002840	-2.74087	1
ENSGALG00000027571	1.41233	1
ENSGALG00000002543	-1.59237	1
ENSGALG00000032041	2.86743	1
ENSGALG00000051123	-3.13182	1
ENSGALG00000048035	2.19524	1
ENSGALG00000049408	1.67405	1
ENSGALG00000010390	-1.8973	1
ENSGALG00000005426	3.01762	1
ENSGALG00000025822	2.67365	1
ENSGALG00000026598	2.00484	1
ENSGALG00000010129	1.36877	1
ENSGALG00000050309	1.68112	1
ENSGALG00000016826	-3.86924	1
ENSGALG00000052768	-1.93324	1
ENSGALG00000053584	-2.60395	1
ENSGALG00000016893	-1.82827	1
ENSGALG00000051980	-2.27657	1
ENSGALG00000054123	2.61569	1
ENSGALG00000053407	-2.94069	1
ENSGALG00000031306	-2.09458	1
ENSGALG00000010402	1.57596	1
ENSGALG00000042492	-2.88847	1
ENSGALG00000049843	-1.80658	1
ENSGALG00000046517	-2.51264	1
ENSGALG00000013297	-2.16494	1
ENSGALG00000048542	-4.17721	1
ENSGALG00000034500	-1.39784	1
ENSGALG00000001094	2.42405	1
ENSGALG00000034876	-1.56905	1
ENSGALG00000029596	-1.8719	1
ENSGALG00000002397	-1.8482	1
ENSGALG00000005957	2.8337	1
ENSGALG00000030287	2.93316	1
ENSGALG00000010874	-1.74435	1
ENSGALG00000040896	-1.39735	1
ENSGALG00000043064	1.74953	1
ENSGALG00000013102	-1.37148	1
ENSGALG00000026005	-1.46565	1
ENSGALG00000049219	-4.08993	1
ENSGALG00000026754	2.61585	1
ENSGALG00000050647	-3.11667	1
ENSGALG00000014372	-2.24451	1
ENSGALG00000031327	-3.78223	1
ENSGALG00000003226	-3.87747	1
ENSGALG00000000158	1.57583	1
ENSGALG00000054658	-3.13867	1
ENSGALG00000048907	-2.85504	1
ENSGALG00000028770	-2.18693	1
ENSGALG00000015096	2.18438	1
ENSGALG00000054371	-2.7617	1
ENSGALG00000026899	-1.78732	1
ENSGALG00000053164	-1.78316	1
ENSGALG00000033705	-4.64729	1
ENSGALG00000010718	-2.11991	1
ENSGALG00000034488	-3.15245	1
ENSGALG00000028483	2.09841	1
ENSGALG00000053841	-3.14221	1
ENSGALG00000003073	-1.67842	1
ENSGALG00000000731	-1.76474	1
ENSGALG00000015345	-1.6747	1
ENSGALG00000054546	-2.63091	1
ENSGALG00000035184	-1.98839	1
ENSGALG00000005504	-1.88514	1
ENSGALG00000052946	-2.10877	1
ENSGALG00000012068	2.245	1
ENSGALG00000003003	1.683	1
ENSGALG00000044739	-2.57436	1
ENSGALG00000009926	2.40793	1
ENSGALG00000007998	-2.07659	1
ENSGALG00000002028	-2.38639	1
ENSGALG00000014184	-3.87732	1
ENSGALG00000009594	1.38216	1
ENSGALG00000032404	-4.37153	1
ENSGALG00000012691	-1.63239	1
ENSGALG00000003689	-1.426	1
ENSGALG00000051001	-1.78784	1
ENSGALG00000054998	-1.98406	1
ENSGALG00000046757	-2.20067	1
ENSGALG00000027170	-2.69997	1
ENSGALG00000040704	-3.57721	1
ENSGALG00000005226	-2.45284	1
ENSGALG00000034474	-3.73638	1
ENSGALG00000049288	3.21145	1
ENSGALG00000030647	1.82302	1
ENSGALG00000030382	-3.43266	1
ENSGALG00000005352	1.86299	1
ENSGALG00000046681	-2.58027	1
ENSGALG00000053052	2.4248	1
ENSGALG00000009268	-2.0088	1
ENSGALG00000052395	-2.15728	1
ENSGALG00000046789	-2.73486	1
ENSGALG00000040307	1.33396	1
ENSGALG00000037129	1.40107	1
ENSGALG00000049807	-1.67163	1
ENSGALG00000031826	-3.20057	1
ENSGALG00000026161	1.90632	1
ENSGALG00000035785	-2.99328	1
ENSGALG00000027355	2.01134	1
ENSGALG00000039023	-2.68431	1
ENSGALG00000036955	1.35001	1
ENSGALG00000047904	-3.27587	1
ENSGALG00000047357	2.49071	1
ENSGALG00000002207	2.44962	1
ENSGALG00000027231	-1.5968	1
ENSGALG00000050375	2.0101	1
ENSGALG00000014668	-1.64808	1
ENSGALG00000005293	1.59299	1
ENSGALG00000047472	-1.92234	1
ENSGALG00000034198	-1.86513	1
ENSGALG00000026372	1.76246	1
ENSGALG00000040780	-2.96329	1
ENSGALG00000014995	-1.54768	1
ENSGALG00000039687	-1.65964	1
ENSGALG00000006591	-5.05564	1
ENSGALG00000047321	1.8103	1
ENSGALG00000049282	1.45438	1
ENSGALG00000004532	-1.56631	1
ENSGALG00000014843	-2.21736	1
ENSGALG00000053078	1.53918	1
ENSGALG00000050881	-2.37886	1
ENSGALG00000028871	-1.79389	1
ENSGALG00000038064	-2.90215	1
ENSGALG00000032836	-1.81883	1
ENSGALG00000031355	-2.58904	1
ENSGALG00000048212	1.67511	1
ENSGALG00000046743	-2.12944	1
ENSGALG00000033271	-2.73066	1
ENSGALG00000007976	1.849	1
ENSGALG00000033089	2.03522	1
ENSGALG00000025738	-1.36188	1
ENSGALG00000044241	-2.39476	1
ENSGALG00000002907	-6.44323	1
ENSGALG00000053281	-1.78106	1
ENSGALG00000040263	-4.2947	1
ENSGALG00000038813	-1.71316	1
ENSGALG00000001410	1.71501	1
ENSGALG00000020982	-1.79267	1
ENSGALG00000005000	1.77437	1
ENSGALG00000047355	-2.42733	1
ENSGALG00000011086	-3.62905	1
ENSGALG00000024486	1.62923	1
ENSGALG00000015145	2.00417	1
ENSGALG00000045634	-1.8605	1
ENSGALG00000038506	1.72774	1
ENSGALG00000051422	-1.80696	1
ENSGALG00000012783	-3.00645	1
ENSGALG00000035780	-2.69969	1
ENSGALG00000000820	-1.43547	1
ENSGALG00000043734	-1.35501	1
ENSGALG00000037671	1.53467	1
ENSGALG00000002503	-1.96679	1
ENSGALG00000025945	2.0485	1
ENSGALG00000009315	-1.885	1
ENSGALG00000023824	-1.491	1
ENSGALG00000048682	-3.30789	1
ENSGALG00000047380	1.76358	1
ENSGALG00000054995	3.31994	1
ENSGALG00000009308	-2.1337	1
ENSGALG00000007334	-1.21993	1
ENSGALG00000016464	1.91771	1
ENSGALG00000035998	-4.7564	1
ENSGALG00000003743	-1.37364	1
ENSGALG00000052818	-1.51576	1
ENSGALG00000006019	2.25592	1
ENSGALG00000017021	-1.79251	1
ENSGALG00000032428	1.50926	1
ENSGALG00000035351	-1.86828	1
ENSGALG00000005843	-2.82956	1
ENSGALG00000044151	1.25601	1
ENSGALG00000052767	1.74147	1
ENSGALG00000042073	2.21022	1
ENSGALG00000048307	-2.78862	1
ENSGALG00000052636	-1.83442	1
ENSGALG00000010857	-1.5849	1
ENSGALG00000046160	1.94706	1
ENSGALG00000039977	-4.89645	1
ENSGALG00000012541	-3.32995	1
ENSGALG00000033498	2.6249	1
ENSGALG00000042664	-1.55186	1
ENSGALG00000007620	-1.42411	1
ENSGALG00000052306	2.07864	1
ENSGALG00000046715	-1.49075	1
ENSGALG00000009173	1.8592	1
ENSGALG00000007041	-1.50749	1
ENSGALG00000014463	-3.31106	1
ENSGALG00000004582	-3.74394	1
ENSGALG00000041221	-3.13825	1
ENSGALG00000041808	-1.24176	1
ENSGALG00000013846	-1.61205	1
ENSGALG00000047285	1.59863	1
ENSGALG00000006835	-4.19816	1
ENSGALG00000043650	1.85157	1
ENSGALG00000039738	-1.47142	1
ENSGALG00000012015	-1.93756	1
ENSGALG00000005379	-1.50857	1
ENSGALG00000054033	-3.52143	1
ENSGALG00000006922	-1.47026	1
ENSGALG00000041470	-1.40467	1
ENSGALG00000012361	-1.80905	1
ENSGALG00000010048	-1.7542	1
ENSGALG00000031301	1.52434	1
ENSGALG00000007550	-1.31454	1
ENSGALG00000008795	-1.43121	1
ENSGALG00000009844	-2.27585	1
ENSGALG00000009725	1.36553	1
ENSGALG00000040493	-1.60924	1
ENSGALG00000048014	1.72253	1
ENSGALG00000021136	2.18523	1
ENSGALG00000029862	1.61306	1
ENSGALG00000042708	1.43744	1
ENSGALG00000047540	-1.6639	1
ENSGALG00000005628	1.79221	1
ENSGALG00000046632	1.871	1
ENSGALG00000040000	-1.39218	1
ENSGALG00000052387	1.67022	1
ENSGALG00000017168	-2.86603	1
ENSGALG00000010299	1.30099	1
ENSGALG00000001857	1.59895	1
ENSGALG00000019157	-3.16293	1
ENSGALG00000023142	-1.48829	1
ENSGALG00000006886	1.60401	1
ENSGALG00000006572	-4.1103	1
ENSGALG00000030707	-2.09594	1
ENSGALG00000050206	-1.64917	1
ENSGALG00000046720	1.95647	1
ENSGALG00000012254	-1.50115	1
ENSGALG00000002507	-1.87968	1
ENSGALG00000049871	-1.65672	1
ENSGALG00000051645	-1.61233	1
ENSGALG00000008997	-1.29788	1
ENSGALG00000013079	1.84222	1
ENSGALG00000019553	1.51113	1
ENSGALG00000009807	-1.3723	1
ENSGALG00000005419	-1.51065	1
ENSGALG00000026884	1.28372	1
ENSGALG00000023626	-1.25939	1
ENSGALG00000031835	-1.23614	1
ENSGALG00000048210	-1.5588	1
ENSGALG00000006443	1.65133	1
ENSGALG00000016584	-1.86702	1
ENSGALG00000006756	1.41944	1
ENSGALG00000008722	2.40505	1
ENSGALG00000043758	-2.16134	1
ENSGALG00000032749	-1.49022	1
ENSGALG00000011306	-1.37248	1
ENSGALG00000040397	1.41543	1
ENSGALG00000015602	-2.70818	1
ENSGALG00000031794	1.63791	1
ENSGALG00000012464	1.40638	1
ENSGALG00000055025	-1.62717	1
ENSGALG00000007216	1.115	1
ENSGALG00000003035	-1.36246	1
ENSGALG00000037811	-1.34772	1
ENSGALG00000009262	-1.68236	1
ENSGALG00000002386	1.48949	1
ENSGALG00000009372	-1.45682	1
ENSGALG00000006670	-1.3257	1
ENSGALG00000016981	1.78775	1
ENSGALG00000050494	1.97758	1
ENSGALG00000003301	-1.46119	1
ENSGALG00000015307	-1.44665	1
ENSGALG00000016017	-1.42797	1
ENSGALG00000035960	-1.30328	1
ENSGALG00000011080	1.39862	1
ENSGALG00000037864	-2.60769	1
ENSGALG00000011747	1.31251	1
ENSGALG00000052319	-1.37753	1
ENSGALG00000020193	1.54024	1
ENSGALG00000005540	-1.324	1
ENSGALG00000005123	-1.26138	1
ENSGALG00000053321	-1.61163	1
ENSGALG00000012124	-1.30139	1
ENSGALG00000009266	-1.39268	1
ENSGALG00000039887	1.62332	1
ENSGALG00000000466	-1.41942	1
ENSGALG00000015028	-1.90046	1
ENSGALG00000033279	1.62643	1
ENSGALG00000013376	1.23742	1
ENSGALG00000048190	-1.35971	1
ENSGALG00000013695	1.42496	1
ENSGALG00000014678	-1.35813	1
ENSGALG00000042199	-1.32462	1
ENSGALG00000029286	-1.4522	1
ENSGALG00000020836	1.67212	1
ENSGALG00000005439	-1.19746	1
ENSGALG00000048222	-2.62021	1
ENSGALG00000017208	-1.42508	1
ENSGALG00000051266	1.13641	1
ENSGALG00000016943	1.57715	1
ENSGALG00000034905	-2.04001	1
ENSGALG00000017405	-1.3774	1
ENSGALG00000011854	-1.2043	1
ENSGALG00000016797	-2.05274	1
ENSGALG00000046502	1.49015	1
ENSGALG00000054501	-1.50895	1
ENSGALG00000051056	-1.46793	1
ENSGALG00000038850	-1.42174	1
ENSGALG00000050145	-1.46159	1
ENSGALG00000004037	1.50438	1
ENSGALG00000036219	-1.6056	1
ENSGALG00000015419	-1.55146	1
ENSGALG00000013409	1.42892	1
ENSGALG00000053313	1.63979	1
ENSGALG00000002015	1.45434	1
ENSGALG00000025864	-1.3811	1
ENSGALG00000002632	-1.46955	1
ENSGALG00000025935	-1.49632	1
ENSGALG00000001824	-1.43489	1
ENSGALG00000016265	-1.2826	1
ENSGALG00000038817	1.36855	1
ENSGALG00000010858	1.62503	1
ENSGALG00000029072	1.59769	1
ENSGALG00000007945	-1.52866	1
ENSGALG00000047827	-1.32289	1
ENSGALG00000006097	-1.25776	1
ENSGALG00000052797	1.22341	1
ENSGALG00000004295	-1.11508	1
ENSGALG00000043724	-1.25301	1
ENSGALG00000050897	-1.4436	1
ENSGALG00000040857	1.55549	1
ENSGALG00000032052	1.2431	1
ENSGALG00000006562	-1.40551	1
ENSGALG00000042193	-1.3925	1
ENSGALG00000048981	1.79572	1
ENSGALG00000006491	-1.46269	1
ENSGALG00000008909	-1.4714	1
ENSGALG00000034107	-1.26852	1
ENSGALG00000027907	-1.47154	1
ENSGALG00000050064	-1.46552	1
ENSGALG00000011991	-2.51007	1
ENSGALG00000011609	-1.34179	1
ENSGALG00000017184	1.37232	1
ENSGALG00000004028	1.90271	1
ENSGALG00000008270	-1.32275	1
ENSGALG00000037744	-1.41453	1
ENSGALG00000050830	1.56022	1
ENSGALG00000053262	1.21977	1
ENSGALG00000036932	-1.26833	1
ENSGALG00000042500	-1.49856	1
ENSGALG00000016768	-1.21363	1
ENSGALG00000026360	-1.29444	1
ENSGALG00000031572	1.57313	1
ENSGALG00000010977	1.174	1
ENSGALG00000042908	1.35411	1
ENSGALG00000000141	1.28514	1
ENSGALG00000049609	-1.16495	1
ENSGALG00000052151	-1.43197	1
ENSGALG00000043947	-1.56729	1
ENSGALG00000019802	1.3279	1
ENSGALG00000005553	-1.22619	1
ENSGALG00000052581	1.27952	1
ENSGALG00000009880	-1.41102	1
ENSGALG00000053446	-1.42904	1
ENSGALG00000034326	1.28988	1
ENSGALG00000015887	-1.12258	1
ENSGALG00000006707	1.46991	1
ENSGALG00000028612	-2.38265	1
ENSGALG00000048291	-1.44964	1
ENSGALG00000026553	-2.46757	1
ENSGALG00000040152	1.37488	1
ENSGALG00000050154	-1.44403	1
ENSGALG00000020386	1.22901	1
ENSGALG00000027579	1.17682	1
ENSGALG00000054252	1.32167	1
ENSGALG00000052931	1.46894	1
ENSGALG00000008408	-1.57622	1
ENSGALG00000039452	-1.35509	1
ENSGALG00000041323	1.44355	1
ENSGALG00000011686	-1.44806	1
ENSGALG00000051203	-1.35791	1
ENSGALG00000015667	-1.25804	1
ENSGALG00000005318	-1.12672	1
ENSGALG00000004530	1.45474	1
ENSGALG00000053399	-1.42799	1
ENSGALG00000030773	-1.15277	1
ENSGALG00000015253	1.25308	1
ENSGALG00000009895	-1.27489	1
ENSGALG00000027963	1.09822	1
ENSGALG00000032385	-1.47694	1
ENSGALG00000052302	-1.57067	1
ENSGALG00000015090	-1.15396	1
ENSGALG00000038634	1.2639	1
ENSGALG00000045096	-1.24694	1
ENSGALG00000015015	1.2865	1
ENSGALG00000034834	-1.17384	1
ENSGALG00000053246	-2.01744	1
ENSGALG00000040478	-1.19365	1
ENSGALG00000034085	1.5499	1
ENSGALG00000014997	1.47916	1
ENSGALG00000003500	-1.30213	1
ENSGALG00000011281	-1.41706	1
ENSGALG00000029494	1.27416	1
ENSGALG00000012106	1.23569	1
ENSGALG00000005360	1.4139	1
ENSGALG00000030908	-1.33196	1
ENSGALG00000054083	1.21109	1
ENSGALG00000028023	1.14789	1
ENSGALG00000053580	1.38126	1
ENSGALG00000005754	1.4812	1
ENSGALG00000020726	-1.19585	1
ENSGALG00000011823	-1.43429	1
ENSGALG00000010978	-1.1903	1
ENSGALG00000008039	-1.09737	1
ENSGALG00000030563	-1.16818	1
ENSGALG00000050597	-1.46482	1
ENSGALG00000006673	1.26897	1
ENSGALG00000013732	-1.24563	1
ENSGALG00000049660	1.3863	1
ENSGALG00000011255	-1.37397	1
ENSGALG00000042553	1.19281	1
ENSGALG00000049772	-1.69832	1
ENSGALG00000019231	1.41953	1
ENSGALG00000054870	-1.68528	1
ENSGALG00000001883	-1.22118	1
ENSGALG00000011965	-1.23994	1
ENSGALG00000014700	-1.36084	1
ENSGALG00000052052	-1.17583	1
ENSGALG00000051251	1.20041	1
ENSGALG00000009304	-1.3151	1
ENSGALG00000032750	-1.18176	1
ENSGALG00000037889	1.33602	1
ENSGALG00000034505	1.28094	1
ENSGALG00000035605	-1.17769	1
ENSGALG00000043838	-1.49165	1
ENSGALG00000049026	-1.22096	1
ENSGALG00000029540	-1.36073	1
ENSGALG00000004255	-1.12922	1
ENSGALG00000038393	1.17336	1
ENSGALG00000040833	-1.17458	1
ENSGALG00000003841	-1.41912	1
ENSGALG00000054026	1.67168	1
ENSGALG00000055001	1.58896	1
ENSGALG00000027483	1.21929	1
ENSGALG00000008945	-1.44197	1
ENSGALG00000050896	1.51034	1
ENSGALG00000034708	-1.12096	1
ENSGALG00000002766	1.23149	1
ENSGALG00000025751	1.16384	1
ENSGALG00000034109	1.24828	1
ENSGALG00000045602	1.19598	1
ENSGALG00000047596	1.21484	1
ENSGALG00000052399	-1.19267	1
ENSGALG00000038768	-1.08884	1
ENSGALG00000053961	-1.13702	1
ENSGALG00000003013	-1.20773	1
ENSGALG00000010899	-1.2043	1
ENSGALG00000045037	-1.25317	1
ENSGALG00000005350	-1.10565	1
ENSGALG00000006044	-1.28389	1
ENSGALG00000010497	-1.14948	1
ENSGALG00000047426	-1.39676	1
ENSGALG00000049838	-1.24577	1
ENSGALG00000008160	-1.13805	1
ENSGALG00000006376	-1.18626	1
ENSGALG00000001025	-1.13742	1
ENSGALG00000015687	-1.29545	1
ENSGALG00000016325	1.11968	1
ENSGALG00000016788	-1.3513	1
ENSGALG00000010820	1.21191	1
ENSGALG00000033683	-1.11638	1
ENSGALG00000052499	-1.34246	1
ENSGALG00000036412	1.11582	1
ENSGALG00000032452	-1.13213	1
ENSGALG00000050362	-1.18754	1
ENSGALG00000010457	1.07343	1
ENSGALG00000047627	1.2025	1
ENSGALG00000037826	1.35246	1
ENSGALG00000036346	-1.20691	1
ENSGALG00000015410	-1.47971	1
ENSGALG00000012454	1.23681	1
ENSGALG00000012085	1.1066	1
ENSGALG00000011532	-1.10823	1
ENSGALG00000044668	1.47489	1
ENSGALG00000012986	-1.11792	1
ENSGALG00000025778	1.18663	1
ENSGALG00000047719	-1.28064	1
ENSGALG00000015180	-1.09484	1
ENSGALG00000008855	-1.11028	1
ENSGALG00000042836	-1.31738	1
ENSGALG00000015556	-1.17128	1
ENSGALG00000026914	-1.34468	1
ENSGALG00000012872	1.13596	1
ENSGALG00000010152	1.17544	1
ENSGALG00000019696	1.19441	1
ENSGALG00000003319	-1.16317	1
ENSGALG00000004594	1.09984	1
ENSGALG00000003137	1.26827	1
ENSGALG00000008060	-1.13896	1
ENSGALG00000009497	1.24727	1
ENSGALG00000015263	1.19536	1
ENSGALG00000050380	-1.07877	1
ENSGALG00000015216	1.31641	1
ENSGALG00000051624	1.1323	1
ENSGALG00000016456	-1.12045	1
ENSGALG00000019543	-1.10183	1
ENSGALG00000017191	1.1553	1
ENSGALG00000033867	-1.07913	1
ENSGALG00000028908	1.19149	1
ENSGALG00000053798	1.46806	1
ENSGALG00000009282	-1.16375	1
ENSGALG00000030173	-1.18463	1
ENSGALG00000029287	-1.14567	1
ENSGALG00000036806	-1.2481	1
ENSGALG00000031737	1.19016	1
ENSGALG00000004386	-1.08527	1
ENSGALG00000039022	-1.187	1
ENSGALG00000050582	-1.19863	1
ENSGALG00000007955	-1.08115	1
ENSGALG00000049722	1.11664	1
ENSGALG00000041437	-1.10058	1
ENSGALG00000011549	1.23741	1
ENSGALG00000019570	-1.15235	1
ENSGALG00000015627	-1.18486	1
ENSGALG00000016128	-1.13115	1
ENSGALG00000023444	1.25845	1
ENSGALG00000052552	-1.27189	1
ENSGALG00000008593	-1.14442	1
ENSGALG00000048286	-1.48666	1
ENSGALG00000054562	-1.18869	1
ENSGALG00000049710	-1.16664	1
ENSGALG00000005468	-1.05754	1
ENSGALG00000037322	1.05996	1
ENSGALG00000049360	-1.14469	1
ENSGALG00000013624	-1.1327	1
ENSGALG00000028681	-1.15557	1
ENSGALG00000000884	-1.23366	1
ENSGALG00000001862	1.12218	1
ENSGALG00000032645	1.0622	1
ENSGALG00000043493	1.10975	1
ENSGALG00000047211	1.2238	1
ENSGALG00000050672	1.13732	1
ENSGALG00000031340	-1.16929	1
ENSGALG00000008262	1.22464	1
ENSGALG00000010581	-1.06798	1
ENSGALG00000020067	-1.18013	1
ENSGALG00000005448	-2.12402	1
ENSGALG00000009514	-1.06043	1
ENSGALG00000019240	1.04543	1
ENSGALG00000014954	-1.07913	1
ENSGALG00000052537	-1.18112	1
ENSGALG00000010331	-1.1972	1
ENSGALG00000054366	-1.08253	1
ENSGALG00000028519	1.2506	1
ENSGALG00000035799	1.10522	1
ENSGALG00000049433	1.19949	1
ENSGALG00000001234	1.19632	1
ENSGALG00000008840	-1.04269	1
ENSGALG00000001409	1.30016	1
ENSGALG00000050186	1.35742	1
ENSGALG00000042419	1.13225	1
ENSGALG00000010350	-1.11726	1
ENSGALG00000009730	-1.19076	1
ENSGALG00000048879	1.08959	1
ENSGALG00000010198	1.15759	1
ENSGALG00000017062	-1.06849	1
ENSGALG00000017099	1.105	1
ENSGALG00000019715	-1.06985	1
ENSGALG00000004046	-1.06087	1
ENSGALG00000029940	1.20174	1
ENSGALG00000047316	-1.19845	1
ENSGALG00000001407	-1.12532	1
ENSGALG00000034140	-1.06381	1
ENSGALG00000048884	1.17492	1
ENSGALG00000037326	-1.101	1
ENSGALG00000004591	1.1111	1
ENSGALG00000017462	-1.07391	1
ENSGALG00000007599	-1.07543	1
ENSGALG00000047126	1.04263	1
ENSGALG00000035950	-1.09932	1
ENSGALG00000031244	-1.07257	1
ENSGALG00000006689	-1.0786	1
ENSGALG00000011058	-1.06047	1
ENSGALG00000005544	1.28567	1
ENSGALG00000016781	-1.05201	1
ENSGALG00000037223	1.13331	1
ENSGALG00000004418	-1.05883	1
ENSGALG00000000299	-1.1712	1
ENSGALG00000048624	-1.08155	1
ENSGALG00000047060	-1.10105	1
ENSGALG00000040832	1.03801	1
ENSGALG00000038396	-1.07656	1
ENSGALG00000010934	-1.05275	1
ENSGALG00000041533	-1.02728	1
ENSGALG00000040355	-1.35783	1
ENSGALG00000032820	-1.13921	1
ENSGALG00000007596	1.12903	1
ENSGALG00000008741	-1.17601	1
ENSGALG00000030270	1.07702	1
ENSGALG00000036680	-1.18031	1
ENSGALG00000043909	1.07138	1
ENSGALG00000054320	-1.0779	1
ENSGALG00000052497	-1.06936	1
ENSGALG00000031013	-1.05875	1
ENSGALG00000005632	-1.09679	1
ENSGALG00000052732	1.45622	1
ENSGALG00000000918	1.03079	1
ENSGALG00000042079	-1.0804	1
ENSGALG00000015403	-1.13815	1
ENSGALG00000052645	-1.04877	1
ENSGALG00000031260	-1.09865	1
ENSGALG00000050815	1.12146	1
ENSGALG00000002993	-1.084	1
ENSGALG00000004128	-1.06697	1
ENSGALG00000048562	1.20467	1
ENSGALG00000016361	-1.04019	1
ENSGALG00000043130	-1.06848	1
ENSGALG00000002175	1.0933	1
ENSGALG00000027374	1.0525	1
ENSGALG00000049644	1.18404	1
ENSGALG00000050267	-1.02859	1
ENSGALG00000033635	1.06585	1
ENSGALG00000051536	1.07236	1
ENSGALG00000047713	1.09021	1
ENSGALG00000006822	1.1019	1
ENSGALG00000024428	1.08317	1
ENSGALG00000015244	1.13504	1
ENSGALG00000049582	-1.04449	1
ENSGALG00000003021	1.03869	1
ENSGALG00000050416	-1.05585	1
ENSGALG00000002364	-1.02422	1
ENSGALG00000044226	1.08678	1
ENSGALG00000013193	-1.08468	1
ENSGALG00000001419	-1.03534	1
ENSGALG00000012200	1.02729	1
ENSGALG00000006652	-1.0435	1
ENSGALG00000028304	-1.12564	1
ENSGALG00000007171	-1.17795	1
ENSGALG00000048320	1.02116	1
ENSGALG00000008514	-1.05046	1
ENSGALG00000030587	-1.03121	1
ENSGALG00000004947	-1.05109	1
ENSGALG00000050039	-1.11007	1
ENSGALG00000005657	-1.06155	1
ENSGALG00000002467	-1.12115	1
ENSGALG00000045814	-1.12468	1
ENSGALG00000002708	1.05021	1
ENSGALG00000012080	-1.05612	1
ENSGALG00000006526	-1.0599	1
ENSGALG00000004771	1.05351	1
ENSGALG00000027562	1.07026	1
ENSGALG00000016292	-1.13444	1
ENSGALG00000033338	-1.02328	1
ENSGALG00000053706	1.01497	1
ENSGALG00000025851	-1.04722	1
ENSGALG00000006273	-1.08557	1
ENSGALG00000047009	-1.03018	1
ENSGALG00000040794	1.13059	1
ENSGALG00000001768	-1.03115	1
ENSGALG00000017268	-1.12501	1
ENSGALG00000047838	-1.14549	1
ENSGALG00000016500	1.0456	1
ENSGALG00000048718	1.18069	1
ENSGALG00000020575	1.09089	1
ENSGALG00000001239	-1.02599	1
ENSGALG00000014908	1.03244	1
ENSGALG00000011205	-1.08402	1
ENSGALG00000031058	-1.0465	1
ENSGALG00000015372	1.01602	1
ENSGALG00000034975	-1.07419	1
ENSGALG00000015366	1.07835	1
ENSGALG00000023909	1.04605	1
ENSGALG00000052938	-1.07584	1
ENSGALG00000038969	1.1983	1
ENSGALG00000012190	1.07711	1
ENSGALG00000051072	1.02337	1
ENSGALG00000044472	-1.0222	1
ENSGALG00000029446	1.06624	1
ENSGALG00000042168	1.03	1
ENSGALG00000015353	-1.03343	1
ENSGALG00000010747	-1.02385	1
ENSGALG00000042375	1.10966	1
ENSGALG00000010120	-1.03544	1
ENSGALG00000030187	-1.0112	1
ENSGALG00000030933	1.01426	1
ENSGALG00000030005	1.03904	1
ENSGALG00000002358	-1.01534	1
ENSGALG00000017145	-1.01634	1
ENSGALG00000035325	1.0337	1
ENSGALG00000036725	1.01866	1
ENSGALG00000004346	-1.046	1
ENSGALG00000035244	1.02958	1
ENSGALG00000043603	-1.16995	1
ENSGALG00000048178	-1.01214	1
ENSGALG00000033186	-1.01275	1
ENSGALG00000011309	-1.01755	1
ENSGALG00000034806	1.36734	1
ENSGALG00000031149	1.00885	1
ENSGALG00000037838	1.00583	1
ENSGALG00000041787	-1.01614	1
ENSGALG00000000311	-1.01576	1
ENSGALG00000006323	1.03292	1
ENSGALG00000008055	-1.03137	1
ENSGALG00000052920	-1.04867	1
ENSGALG00000029694	-1.01399	1
ENSGALG00000014804	-1.01336	1
ENSGALG00000054415	1.10482	1
ENSGALG00000014862	-1.00775	1
ENSGALG00000046794	1.15652	1
ENSGALG00000050009	-1.01861	1
ENSGALG00000008554	1.0192	1
ENSGALG00000003429	-1.0128	1
ENSGALG00000006613	-1.00458	1
ENSGALG00000016419	-1.02525	1
ENSGALG00000034188	-1.07496	1
ENSGALG00000054550	-1.03078	1
ENSGALG00000011296	-1.04067	1
ENSGALG00000050182	-1.24763	1
ENSGALG00000006254	-1.00764	1
ENSGALG00000012292	1.04891	1
ENSGALG00000004294	-1.00294	1
ENSGALG00000006926	-1.0032	1
ENSGALG00000050294	1.00618	1
ENSGALG00000034591	1.00185	1
ENSGALG00000007331	-1.00295	1
ENSGALG00000016147	-1.00757	1
ENSGALG00000019019	1.09967	1
ENSGALG00000016001	-1.00235	1
ENSGALG00000003594	-1.01149	1
ENSGALG00000006912	-1.01548	1
ENSGALG00000015151	1.02637	1
ENSGALG00000011200	-1.00745	1
ENSGALG00000016667	-1.08627	1
ENSGALG00000043234	1.00325	1
ENSGALG00000013043	-1.00182	1
ENSGALG00000014464	-0.998848	1
ENSGALG00000047486	-0.998214	1
ENSGALG00000047461	-1.03853	1
ENSGALG00000027897	1.08444	1
ENSGALG00000003792	-1.10711	1
ENSGALG00000003294	-1.00233	1
ENSGALG00000009012	0.996907	1
ENSGALG00000031533	1.028	1
ENSGALG00000009368	-1.03143	1
ENSGALG00000008538	1.01682	1
ENSGALG00000009485	0.99642	1
ENSGALG00000000364	-1.06193	1
ENSGALG00000011109	1.02095	1
ENSGALG00000031593	0.994871	1
ENSGALG00000002277	-0.99585	1
ENSGALG00000002383	-1.12196	1
ENSGALG00000012342	-0.998359	1
ENSGALG00000002492	-0.993284	1
ENSGALG00000035031	0.993574	1
ENSGALG00000007675	-1.06024	1
ENSGALG00000010915	1.09729	1
ENSGALG00000047610	-0.994932	1
ENSGALG00000001425	-0.991195	1
ENSGALG00000041640	0.992415	1
ENSGALG00000043728	-1.0173	1
ENSGALG00000038540	-0.994295	1
ENSGALG00000022718	-0.99159	1
ENSGALG00000016050	-0.990202	1
ENSGALG00000043044	-0.986924	1
ENSGALG00000054270	0.987623	1
ENSGALG00000052114	-0.983215	1
ENSGALG00000038527	-0.984411	1
ENSGALG00000026092	1.09872	1
ENSGALG00000015543	0.987876	1
ENSGALG00000040086	-0.981172	1
ENSGALG00000030767	-0.988632	1
ENSGALG00000008740	-0.980515	1
ENSGALG00000009170	-1.02159	1
ENSGALG00000004538	1.0056	1
ENSGALG00000003670	0.979301	1
ENSGALG00000003881	0.983527	1
ENSGALG00000008439	-0.979052	1
ENSGALG00000010614	-0.98117	1
ENSGALG00000022720	-0.981113	1
ENSGALG00000033783	-0.983082	1
ENSGALG00000047262	1.03421	1
ENSGALG00000031853	0.985082	1
ENSGALG00000050888	-1.01208	1
ENSGALG00000050937	0.982378	1
ENSGALG00000005961	0.975844	1
ENSGALG00000050893	-0.975594	1
ENSGALG00000016833	0.973878	1
ENSGALG00000041505	-0.980402	1
ENSGALG00000002710	-0.977792	1
ENSGALG00000012756	-1.00723	1
ENSGALG00000046828	0.97877	1
ENSGALG00000004108	-0.973761	1
ENSGALG00000014994	-1.46693	1
ENSGALG00000026728	-0.984355	1
ENSGALG00000016669	1.02453	1
ENSGALG00000000367	0.974388	1
ENSGALG00000048989	0.99192	1
ENSGALG00000015605	-0.967838	1
ENSGALG00000034119	-0.967394	1
ENSGALG00000053130	0.976599	1
ENSGALG00000011618	-0.96915	1
ENSGALG00000054096	-0.970373	1
ENSGALG00000039751	-1.05164	1
ENSGALG00000054319	-0.984149	1
ENSGALG00000028135	0.971794	1
ENSGALG00000031991	0.968347	1
ENSGALG00000034661	0.967313	1
ENSGALG00000033619	-1.04703	1
ENSGALG00000013603	-0.981261	1
ENSGALG00000002762	-0.973212	1
ENSGALG00000009567	-0.976379	1
ENSGALG00000053823	0.967746	1
ENSGALG00000006826	-0.969465	1
ENSGALG00000011690	0.960385	1
ENSGALG00000011673	0.987997	1
ENSGALG00000017195	-0.969057	1
ENSGALG00000011141	-0.959262	1
ENSGALG00000003789	0.965026	1
ENSGALG00000021647	-0.960222	1
ENSGALG00000021598	0.960955	1
ENSGALG00000011139	-0.956618	1
ENSGALG00000011235	-0.981431	1
ENSGALG00000017148	-0.955163	1
ENSGALG00000027064	0.956868	1
ENSGALG00000037863	0.980377	1
ENSGALG00000003435	0.95667	1
ENSGALG00000009050	-1.01329	1
ENSGALG00000018977	1.15455	1
ENSGALG00000034077	-0.951581	1
ENSGALG00000051033	-1.13784	1
ENSGALG00000007314	0.968785	1
ENSGALG00000003805	-0.951113	1
ENSGALG00000041372	-0.949868	1
ENSGALG00000035733	-0.94878	1
ENSGALG00000007843	-0.95757	1
ENSGALG00000038364	0.948097	1
ENSGALG00000004216	-0.95292	1
ENSGALG00000010370	-0.949722	1
ENSGALG00000029532	0.966857	1
ENSGALG00000038160	-0.960669	1
ENSGALG00000034294	0.946283	1
ENSGALG00000008185	-0.945176	1
ENSGALG00000009158	-0.961689	1
ENSGALG00000011450	0.940138	1
ENSGALG00000050198	-0.954357	1
ENSGALG00000036792	-0.941628	1
ENSGALG00000017085	-0.949965	1
ENSGALG00000012712	-0.938808	1
ENSGALG00000012834	1.0863	1
ENSGALG00000039815	-0.943131	1
ENSGALG00000048776	0.953849	1
ENSGALG00000020340	0.938374	1
ENSGALG00000047141	-0.967411	1
ENSGALG00000037943	0.945437	1
ENSGALG00000003705	-0.952981	1
ENSGALG00000016583	-0.958972	1
ENSGALG00000012426	-0.966565	1
ENSGALG00000007047	0.944863	1
ENSGALG00000010653	0.955355	1
ENSGALG00000030075	0.930669	1
ENSGALG00000004035	-0.983233	1
ENSGALG00000011329	-0.944215	1
ENSGALG00000006165	1.03027	1
ENSGALG00000012377	-0.962158	1
ENSGALG00000051595	-0.943834	1
ENSGALG00000015132	0.975291	1
ENSGALG00000034616	-0.943312	1
ENSGALG00000025996	-0.953929	1
ENSGALG00000054766	-0.994765	1
ENSGALG00000054198	-0.927006	1
ENSGALG00000011299	0.927489	1
ENSGALG00000013753	0.937857	1
ENSGALG00000050752	0.950541	1
ENSGALG00000011639	-0.946907	1
ENSGALG00000011421	0.956053	1
ENSGALG00000030576	-0.921255	1
ENSGALG00000046030	0.919261	1
ENSGALG00000028005	-0.918241	1
ENSGALG00000010293	-0.918718	1
ENSGALG00000005533	-0.942489	1
ENSGALG00000046413	0.935914	1
ENSGALG00000009482	0.91513	1
ENSGALG00000030007	0.91649	1
ENSGALG00000021365	0.961111	1
ENSGALG00000037167	1.02375	1
ENSGALG00000007191	0.937745	1
ENSGALG00000047909	-0.915781	1
ENSGALG00000016834	-0.954154	1
ENSGALG00000048298	-0.947851	1
ENSGALG00000003443	0.932044	1
ENSGALG00000035487	-0.963321	1
ENSGALG00000006104	-0.936918	1
ENSGALG00000047446	-0.934626	1
ENSGALG00000041680	0.933598	1
ENSGALG00000038601	0.935784	1
ENSGALG00000006766	-0.949464	1
ENSGALG00000000470	-0.910501	1
ENSGALG00000004769	-0.950856	1
ENSGALG00000045499	1.07914	1
ENSGALG00000054262	-0.92012	1
ENSGALG00000003849	-0.929716	1
ENSGALG00000053641	0.914871	1
ENSGALG00000005774	0.925677	1
ENSGALG00000013548	-0.98157	1
ENSGALG00000016510	0.934116	1
ENSGALG00000047152	0.907958	1
ENSGALG00000054667	-0.910737	1
ENSGALG00000009507	-0.927795	1
ENSGALG00000043605	0.914786	1
ENSGALG00000048601	0.905924	1
ENSGALG00000010859	0.9159	1
ENSGALG00000004675	-0.924287	1
ENSGALG00000000997	0.916689	1
ENSGALG00000035825	0.956696	1
ENSGALG00000016744	1.0239	1
ENSGALG00000003550	-0.929287	1
ENSGALG00000027587	-0.919748	1
ENSGALG00000007288	0.948827	1
ENSGALG00000053954	0.896767	1
ENSGALG00000036867	-0.900684	1
ENSGALG00000006838	-0.906854	1
ENSGALG00000040549	0.895376	1
ENSGALG00000052586	-0.90111	1
ENSGALG00000012685	-0.924753	1
ENSGALG00000049063	0.914605	1
ENSGALG00000045873	0.896423	1
ENSGALG00000037925	0.89248	1
ENSGALG00000008599	-0.892477	1
ENSGALG00000052856	-0.895201	1
ENSGALG00000051085	-0.893239	1
ENSGALG00000011872	-0.891235	1
ENSGALG00000013247	0.942007	1
ENSGALG00000054412	-0.914761	1
ENSGALG00000025886	0.89067	1
ENSGALG00000038775	-0.908377	1
ENSGALG00000003519	-0.970362	1
ENSGALG00000052769	-0.890209	1
ENSGALG00000014569	-0.905754	1
ENSGALG00000006138	-0.906687	1
ENSGALG00000034265	0.890211	1
ENSGALG00000030268	-0.935372	1
ENSGALG00000004518	-0.956473	1
ENSGALG00000044780	-0.921942	1
ENSGALG00000036101	-0.92866	1
ENSGALG00000039742	0.885662	1
ENSGALG00000030247	-0.88939	1
ENSGALG00000043139	0.899954	1
ENSGALG00000003818	-0.908279	1
ENSGALG00000027564	0.946721	1
ENSGALG00000014847	-0.882511	1
ENSGALG00000026086	0.88108	1
ENSGALG00000014729	0.908051	1
ENSGALG00000035478	-0.910511	1
ENSGALG00000050627	-0.957106	1
ENSGALG00000008621	-0.878129	1
ENSGALG00000020895	-0.925284	1
ENSGALG00000024122	0.878644	1
ENSGALG00000028801	-0.934557	1
ENSGALG00000010801	0.883026	1
ENSGALG00000045938	0.877146	1
ENSGALG00000011831	-0.909553	1
ENSGALG00000045876	0.893659	1
ENSGALG00000051209	0.875526	1
ENSGALG00000009519	-0.896363	1
ENSGALG00000004261	-0.892556	1
ENSGALG00000014971	-0.887504	1
ENSGALG00000046223	0.874164	1
ENSGALG00000005194	1.02537	1
ENSGALG00000048658	-1.34091	1
ENSGALG00000002439	-0.883877	1
ENSGALG00000007902	-0.881863	1
ENSGALG00000005803	-0.886447	1
ENSGALG00000012412	-0.884601	1
ENSGALG00000005024	-0.936301	1
ENSGALG00000038191	-0.866617	1
ENSGALG00000008326	-0.922654	1
ENSGALG00000053860	0.862459	1
ENSGALG00000017242	-0.930049	1
ENSGALG00000020316	0.879071	1
ENSGALG00000043935	-0.916509	1
ENSGALG00000008835	0.870303	1
ENSGALG00000039311	0.942425	1
ENSGALG00000011608	-0.886073	1
ENSGALG00000008346	0.883854	1
ENSGALG00000038885	0.890083	1
ENSGALG00000054718	-0.863366	1
ENSGALG00000013576	-0.962716	1
ENSGALG00000004042	-0.911056	1
ENSGALG00000045705	0.917206	1
ENSGALG00000009935	0.897089	1
ENSGALG00000035219	0.860707	1
ENSGALG00000047196	-0.874198	1
ENSGALG00000026443	-0.900575	1
ENSGALG00000007503	0.909518	1
ENSGALG00000049557	0.857836	1
ENSGALG00000034282	0.905323	1
ENSGALG00000012178	-0.891758	1
ENSGALG00000043285	0.862481	1
ENSGALG00000033293	-0.863998	1
ENSGALG00000004533	-0.913727	1
ENSGALG00000046830	0.865505	1
ENSGALG00000046607	0.870137	1
ENSGALG00000014648	0.921625	1
ENSGALG00000010963	-0.863928	1
ENSGALG00000039432	0.859251	1
ENSGALG00000047203	-0.875845	1
ENSGALG00000053365	-0.872093	1
ENSGALG00000038328	-0.88551	1
ENSGALG00000008306	-0.903203	1
ENSGALG00000021314	0.861646	1
ENSGALG00000002091	0.852931	1
ENSGALG00000008845	-0.88128	1
ENSGALG00000051549	0.879794	1
ENSGALG00000005297	-0.862214	1
ENSGALG00000016723	0.866322	1
ENSGALG00000038395	-0.904333	1
ENSGALG00000005031	-0.85058	1
ENSGALG00000003212	0.891761	1
ENSGALG00000035505	0.864005	1
ENSGALG00000012766	0.918308	1
ENSGALG00000010939	-0.896712	1
ENSGALG00000005140	0.891491	1
ENSGALG00000015461	0.924764	1
ENSGALG00000014913	0.846608	1
ENSGALG00000053218	0.876935	1
ENSGALG00000046687	-0.869085	1
ENSGALG00000052526	0.845589	1
ENSGALG00000038595	0.934095	1
ENSGALG00000006494	-0.907624	1
ENSGALG00000013929	-0.854132	1
ENSGALG00000038000	0.842157	1
ENSGALG00000052502	0.936792	1
ENSGALG00000002023	-0.872665	1
ENSGALG00000043468	0.94633	1
ENSGALG00000035202	-0.880638	1
ENSGALG00000053997	-0.884176	1
ENSGALG00000049668	-0.858401	1
ENSGALG00000006527	-0.837578	1
ENSGALG00000010068	-0.862536	1
ENSGALG00000013948	0.854243	1
ENSGALG00000033535	-0.836024	1
ENSGALG00000014719	0.925418	1
ENSGALG00000001459	-1.01776	1
ENSGALG00000007470	0.925457	1
ENSGALG00000048467	-0.848132	1
ENSGALG00000027213	0.835123	1
ENSGALG00000015257	0.875271	1
ENSGALG00000008043	0.847139	1
ENSGALG00000031496	-0.857667	1
ENSGALG00000043015	0.88064	1
ENSGALG00000046448	-0.863499	1
ENSGALG00000054017	-0.889467	1
ENSGALG00000046691	0.836891	1
ENSGALG00000011581	-0.832645	1
ENSGALG00000043931	0.832904	1
ENSGALG00000015053	-0.874566	1
ENSGALG00000002878	-0.871955	1
ENSGALG00000015034	-0.865253	1
ENSGALG00000004228	-0.896188	1
ENSGALG00000041253	-0.837089	1
ENSGALG00000009719	0.833889	1
ENSGALG00000036191	-0.876388	1
ENSGALG00000003536	-0.883996	1
ENSGALG00000053210	0.84717	1
ENSGALG00000007357	-0.90999	1
ENSGALG00000016293	-0.836886	1
ENSGALG00000007358	-0.845916	1
ENSGALG00000029083	0.828159	1
ENSGALG00000004285	-0.861198	1
ENSGALG00000004974	-0.923402	1
ENSGALG00000005985	0.831508	1
ENSGALG00000020554	0.846864	1
ENSGALG00000027255	-0.827094	1
ENSGALG00000003628	-0.857396	1
ENSGALG00000031597	0.825773	1
ENSGALG00000051034	1.05935	1
ENSGALG00000033408	-0.845114	1
ENSGALG00000001565	0.832077	1
ENSGALG00000002527	-0.898594	1
ENSGALG00000010595	0.830063	1
ENSGALG00000036019	0.876545	1
ENSGALG00000040754	0.839882	1
ENSGALG00000015497	-0.824522	1
ENSGALG00000012481	0.865721	1
ENSGALG00000016476	0.889947	1
ENSGALG00000051046	0.819339	1
ENSGALG00000001370	-0.879698	1
ENSGALG00000012452	-0.911953	1
ENSGALG00000005062	0.818452	1
ENSGALG00000049068	-0.821941	1
ENSGALG00000006412	0.849251	1
ENSGALG00000050734	-0.85517	1
ENSGALG00000030554	-0.816315	1
ENSGALG00000001465	0.933824	1
ENSGALG00000037735	0.819017	1
ENSGALG00000011319	-0.88975	1
ENSGALG00000021442	-0.830816	1
ENSGALG00000008507	-0.891497	1
ENSGALG00000031679	0.86099	1
ENSGALG00000010803	0.818737	1
ENSGALG00000047489	-0.819069	1
ENSGALG00000007994	-0.890726	1
ENSGALG00000001369	0.835518	1
ENSGALG00000054690	0.853337	1
ENSGALG00000005052	-0.8096	1
ENSGALG00000013660	-0.885276	1
ENSGALG00000009341	-0.87179	1
ENSGALG00000011930	-0.918706	1
ENSGALG00000030886	0.89444	1
ENSGALG00000015290	0.807366	1
ENSGALG00000016967	0.854802	1
ENSGALG00000002021	0.865268	1
ENSGALG00000025921	0.832376	1
ENSGALG00000035946	-0.852491	1
ENSGALG00000046580	0.806821	1
ENSGALG00000020528	0.906784	1
ENSGALG00000028496	-0.850731	1
ENSGALG00000010312	0.815539	1
ENSGALG00000002294	0.806492	1
ENSGALG00000006469	0.832135	1
ENSGALG00000003560	0.876223	1
ENSGALG00000013026	-0.865907	1
ENSGALG00000007863	0.934445	1
ENSGALG00000023780	0.812131	1
ENSGALG00000029445	0.839882	1
ENSGALG00000003657	-0.822124	1
ENSGALG00000013793	-0.83554	1
ENSGALG00000037558	0.802112	1
ENSGALG00000037642	0.930627	1
ENSGALG00000016058	-0.802336	1
ENSGALG00000029002	0.801304	1
ENSGALG00000002479	-0.801192	1
ENSGALG00000015617	0.920229	1
ENSGALG00000008901	-0.813486	1
ENSGALG00000044567	-0.795569	1
ENSGALG00000006479	0.809531	1
ENSGALG00000006840	-0.857495	1
ENSGALG00000010793	0.795019	1
ENSGALG00000052546	-0.797719	1
ENSGALG00000017323	-0.793549	1
ENSGALG00000002046	0.814429	1
ENSGALG00000016881	-0.811737	1
ENSGALG00000031497	-0.809603	1
ENSGALG00000054015	-0.79083	1
ENSGALG00000046731	-0.797044	1
ENSGALG00000007685	-0.835395	1
ENSGALG00000012220	0.848571	1
ENSGALG00000029921	0.894359	1
ENSGALG00000050176	-0.905275	1
ENSGALG00000010311	-0.792108	1
ENSGALG00000042116	-0.788178	1
ENSGALG00000040184	-0.845428	1
ENSGALG00000031487	-0.795852	1
ENSGALG00000035854	-0.796056	1
ENSGALG00000032619	-0.793687	1
ENSGALG00000049174	0.787591	1
ENSGALG00000014268	-0.907308	1
ENSGALG00000014252	0.816114	1
ENSGALG00000049411	0.89664	1
ENSGALG00000002643	-0.785407	1
ENSGALG00000011418	-0.79462	1
ENSGALG00000004722	0.812618	1
ENSGALG00000016721	-0.879656	1
ENSGALG00000040182	-0.843219	1
ENSGALG00000014681	-0.780338	1
ENSGALG00000006560	0.779489	1
ENSGALG00000027365	-0.781417	1
ENSGALG00000030276	-0.922961	1
ENSGALG00000017309	-0.811826	1
ENSGALG00000049083	-0.775656	1
ENSGALG00000037587	0.931037	1
ENSGALG00000053667	0.791063	1
ENSGALG00000011484	0.912746	1
ENSGALG00000019987	-0.77558	1
ENSGALG00000043583	-0.792527	1
ENSGALG00000010259	-0.77544	1
ENSGALG00000040109	-0.877027	1
ENSGALG00000013422	0.802687	1
ENSGALG00000037929	0.818884	1
ENSGALG00000042051	-0.887752	1
ENSGALG00000045218	-0.773017	1
ENSGALG00000016227	0.770093	1
ENSGALG00000006623	-0.834547	1
ENSGALG00000051372	-0.833826	1
ENSGALG00000050272	-0.796215	1
ENSGALG00000008778	-0.847617	1
ENSGALG00000053306	0.775452	1
ENSGALG00000003345	-0.784032	1
ENSGALG00000042227	0.842727	1
ENSGALG00000030614	-0.773554	1
ENSGALG00000022887	-0.784918	1
ENSGALG00000046937	-0.813008	1
ENSGALG00000035774	-0.862633	1
ENSGALG00000053549	-0.803516	1
ENSGALG00000029316	-0.861403	1
ENSGALG00000002922	-0.89116	1
ENSGALG00000027712	0.831771	1
ENSGALG00000043642	-0.813887	1
ENSGALG00000031973	-0.765649	1
ENSGALG00000038313	0.798353	1
ENSGALG00000005134	-0.906247	1
ENSGALG00000031571	0.782506	1
ENSGALG00000049616	0.771668	1
ENSGALG00000053478	-0.770824	1
ENSGALG00000049138	-0.878194	1
ENSGALG00000003875	-0.876127	1
ENSGALG00000034250	-0.786575	1
ENSGALG00000031129	-0.781246	1
ENSGALG00000007001	-0.761406	1
ENSGALG00000051260	-0.861878	1
ENSGALG00000051274	-0.797447	1
ENSGALG00000052375	-0.755528	1
ENSGALG00000002489	-0.856176	1
ENSGALG00000035981	0.762387	1
ENSGALG00000008613	0.925349	1
ENSGALG00000041644	-0.804177	1
ENSGALG00000041972	0.900259	1
ENSGALG00000016870	-0.794399	1
ENSGALG00000040212	-0.856745	1
ENSGALG00000011459	0.784831	1
ENSGALG00000044326	-0.750644	1
ENSGALG00000048556	0.968772	1
ENSGALG00000014509	-0.83735	1
ENSGALG00000005981	0.748691	1
ENSGALG00000010763	-0.876646	1
ENSGALG00000051950	-0.751964	1
ENSGALG00000004570	-0.769049	1
ENSGALG00000016377	0.749008	1
ENSGALG00000037603	-0.84795	1
ENSGALG00000012787	-0.76359	1
ENSGALG00000009963	-0.813294	1
ENSGALG00000007489	-0.84522	1
ENSGALG00000040189	-0.871878	1
ENSGALG00000030324	0.813372	1
ENSGALG00000045596	-0.768244	1
ENSGALG00000026875	-0.746553	1
ENSGALG00000026038	-0.759931	1
ENSGALG00000002646	-0.79887	1
ENSGALG00000007483	-0.876275	1
ENSGALG00000014280	0.962142	1
ENSGALG00000028821	0.747434	1
ENSGALG00000048672	0.754071	1
ENSGALG00000052702	0.845188	1
ENSGALG00000054926	-0.746377	1
ENSGALG00000040367	0.755426	1
ENSGALG00000009480	-0.741379	1
ENSGALG00000014426	-0.817568	1
ENSGALG00000048899	0.901113	1
ENSGALG00000040265	-0.797663	1
ENSGALG00000052026	0.773558	1
ENSGALG00000046614	0.791684	1
ENSGALG00000006425	-0.8201	1
ENSGALG00000035506	0.882132	1
ENSGALG00000004168	-0.890563	1
ENSGALG00000043582	0.846337	1
ENSGALG00000021158	0.736986	1
ENSGALG00000053284	-0.749193	1
ENSGALG00000012988	-0.846854	1
ENSGALG00000001895	-0.799599	1
ENSGALG00000017295	0.801485	1
ENSGALG00000033618	-0.857098	1
ENSGALG00000034621	0.841304	1
ENSGALG00000032239	0.742342	1
ENSGALG00000052338	0.849535	1
ENSGALG00000031186	0.769138	1
ENSGALG00000017052	0.782698	1
ENSGALG00000015665	0.839559	1
ENSGALG00000032975	-0.762442	1
ENSGALG00000032640	-0.788379	1
ENSGALG00000051027	0.744811	1
ENSGALG00000005718	0.761185	1
ENSGALG00000003409	-0.869176	1
ENSGALG00000047224	-0.733082	1
ENSGALG00000045875	0.867756	1
ENSGALG00000047424	0.772279	1
ENSGALG00000011717	0.733863	1
ENSGALG00000004663	-0.858099	1
ENSGALG00000050268	-0.730809	1
ENSGALG00000011531	-0.802273	1
ENSGALG00000016581	-0.80204	1
ENSGALG00000006633	0.848371	1
ENSGALG00000001564	-0.824966	1
ENSGALG00000016261	0.729547	1
ENSGALG00000007710	-0.739575	1
ENSGALG00000002390	0.730005	1
ENSGALG00000010645	-0.893348	1
ENSGALG00000027973	0.801243	1
ENSGALG00000014924	-0.727979	1
ENSGALG00000041630	-0.847689	1
ENSGALG00000024295	0.920008	1
ENSGALG00000008095	0.73468	1
ENSGALG00000047565	-0.748166	1
ENSGALG00000007948	0.843615	1
ENSGALG00000030147	-0.843591	1
ENSGALG00000043002	0.885016	1
ENSGALG00000029424	0.739042	1
ENSGALG00000030031	-0.775255	1
ENSGALG00000014673	0.721414	1
ENSGALG00000049741	-0.720842	1
ENSGALG00000009995	-0.821897	1
ENSGALG00000015538	-0.773789	1
ENSGALG00000027513	0.754713	1
ENSGALG00000015828	-0.81751	1
ENSGALG00000043254	0.73777	1
ENSGALG00000030022	0.857413	1
ENSGALG00000013980	0.882985	1
ENSGALG00000054645	0.842691	1
ENSGALG00000008659	0.719262	1
ENSGALG00000006069	-0.719957	1
ENSGALG00000007920	-0.715675	1
ENSGALG00000014956	-0.73559	1
ENSGALG00000002846	-0.713496	1
ENSGALG00000053730	0.713066	1
ENSGALG00000031303	-0.862435	1
ENSGALG00000038954	0.777083	1
ENSGALG00000002125	0.79433	1
ENSGALG00000033270	-0.826826	1
ENSGALG00000045169	0.710065	1
ENSGALG00000039171	0.773009	1
ENSGALG00000041013	-0.815217	1
ENSGALG00000047524	-0.79446	1
ENSGALG00000031331	0.828979	1
ENSGALG00000048820	0.760686	1
ENSGALG00000053107	0.72722	1
ENSGALG00000010988	0.763487	1
ENSGALG00000017290	0.883784	1
ENSGALG00000049622	-0.785361	1
ENSGALG00000055117	0.735159	1
ENSGALG00000015362	-0.717721	1
ENSGALG00000034561	0.760412	1
ENSGALG00000015152	-0.810959	1
ENSGALG00000005462	0.877939	1
ENSGALG00000007077	-0.807804	1
ENSGALG00000040002	0.766778	1
ENSGALG00000003886	-0.70805	1
ENSGALG00000041643	-0.81353	1
ENSGALG00000009612	-0.854669	1
ENSGALG00000045125	-0.723077	1
ENSGALG00000010223	-0.707651	1
ENSGALG00000005572	0.762046	1
ENSGALG00000041854	0.700706	1
ENSGALG00000032289	-0.840822	1
ENSGALG00000033966	-0.77577	1
ENSGALG00000014812	-0.854541	1
ENSGALG00000004310	-0.696179	1
ENSGALG00000029416	-0.714544	1
ENSGALG00000016677	-0.713446	1
ENSGALG00000030396	0.823694	1
ENSGALG00000030800	0.762716	1
ENSGALG00000035365	0.89566	1
ENSGALG00000046593	0.701717	1
ENSGALG00000010448	-0.77943	1
ENSGALG00000004523	-0.814492	1
ENSGALG00000016968	0.733421	1
ENSGALG00000001620	0.812478	1
ENSGALG00000006854	0.694145	1
ENSGALG00000049299	0.760334	1
ENSGALG00000046864	-0.691595	1
ENSGALG00000012978	-0.704654	1
ENSGALG00000008155	-0.708274	1
ENSGALG00000042851	-0.715454	1
ENSGALG00000007462	0.866043	1
ENSGALG00000050634	-0.865004	1
ENSGALG00000039205	1.25353	1
ENSGALG00000054822	-0.790638	1
ENSGALG00000004082	-0.801173	1
ENSGALG00000029669	0.764403	1
ENSGALG00000045953	-0.730794	1
ENSGALG00000035935	-0.69447	1
ENSGALG00000009002	-0.778252	1
ENSGALG00000050072	0.769522	1
ENSGALG00000031430	0.729625	1
ENSGALG00000051983	-0.72817	1
ENSGALG00000016442	0.752033	1
ENSGALG00000011225	-0.682412	1
ENSGALG00000047535	-1.4234	1
ENSGALG00000009241	0.825989	1
ENSGALG00000050058	-0.800392	1
ENSGALG00000037286	0.687833	1
ENSGALG00000040351	0.710161	1
ENSGALG00000008842	-0.752594	1
ENSGALG00000003999	-0.716451	1
ENSGALG00000006083	-0.778464	1
ENSGALG00000036775	-0.678594	1
ENSGALG00000008100	0.684837	1
ENSGALG00000024466	0.702137	1
ENSGALG00000025907	-0.811511	1
ENSGALG00000051142	0.770435	1
ENSGALG00000026449	0.827919	1
ENSGALG00000037888	0.753342	1
ENSGALG00000053836	-0.716463	1
ENSGALG00000006728	0.819975	1
ENSGALG00000020084	0.78425	1
ENSGALG00000052971	0.773411	1
ENSGALG00000016098	-0.767174	1
ENSGALG00000045729	0.67254	1
ENSGALG00000008317	0.863097	1
ENSGALG00000023904	0.692627	1
ENSGALG00000028294	-0.799709	1
ENSGALG00000033419	0.707063	1
ENSGALG00000029610	-0.708514	1
ENSGALG00000033512	-0.77318	1
ENSGALG00000043964	0.738066	1
ENSGALG00000041251	-0.677198	1
ENSGALG00000005230	-0.839566	1
ENSGALG00000033365	-0.834018	1
ENSGALG00000037896	-0.68079	1
ENSGALG00000002145	-0.766067	1
ENSGALG00000006198	-0.819805	1
ENSGALG00000027305	-0.690166	1
ENSGALG00000004394	-0.704248	1
ENSGALG00000006402	0.751761	1
ENSGALG00000037629	-0.795608	1
ENSGALG00000043476	0.792922	1
ENSGALG00000030542	-0.791236	1
ENSGALG00000016529	-0.664205	1
ENSGALG00000014786	0.671844	1
ENSGALG00000049167	-0.706701	1
ENSGALG00000019967	0.796956	1
ENSGALG00000009915	-0.841977	1
ENSGALG00000036259	-0.660341	1
ENSGALG00000034196	0.768323	1
ENSGALG00000020975	0.660617	1
ENSGALG00000050497	0.697018	1
ENSGALG00000005470	0.683924	1
ENSGALG00000008627	-0.659239	1
ENSGALG00000007582	-0.791661	1
ENSGALG00000004747	-0.864711	1
ENSGALG00000015111	-0.735332	1
ENSGALG00000015113	-0.695686	1
ENSGALG00000011537	-0.745182	1
ENSGALG00000029509	0.697752	1
ENSGALG00000006382	-0.688725	1
ENSGALG00000030450	-0.668035	1
ENSGALG00000048321	0.785197	1
ENSGALG00000015347	0.700977	1
ENSGALG00000031553	0.673113	1
ENSGALG00000026163	-0.728327	1
ENSGALG00000009033	0.790823	1
ENSGALG00000039208	-0.859813	1
ENSGALG00000054416	0.663843	1
ENSGALG00000007333	0.696253	1
ENSGALG00000004842	-0.73616	1
ENSGALG00000050564	0.65326	1
ENSGALG00000052195	-0.752678	1
ENSGALG00000053046	0.651075	1
ENSGALG00000042354	-0.655051	1
ENSGALG00000004066	-0.689959	1
ENSGALG00000041266	0.651821	1
ENSGALG00000010806	-0.651424	1
ENSGALG00000001753	-0.687026	1
ENSGALG00000028026	0.880473	1
ENSGALG00000009252	-0.71373	1
ENSGALG00000002298	-0.702507	1
ENSGALG00000003741	-0.831916	1
ENSGALG00000007215	-0.811145	1
ENSGALG00000005079	-0.734917	1
ENSGALG00000047563	0.648676	1
ENSGALG00000015211	-0.778859	1
ENSGALG00000027920	-0.778843	1
ENSGALG00000009207	-0.748889	1
ENSGALG00000012199	-0.677408	1
ENSGALG00000016196	-0.72878	1
ENSGALG00000014725	0.821498	1
ENSGALG00000011384	-0.759164	1
ENSGALG00000015334	-0.751018	1
ENSGALG00000039099	-0.748428	1
ENSGALG00000003644	-0.682062	1
ENSGALG00000010623	0.669295	1
ENSGALG00000035378	-0.713232	1
ENSGALG00000037437	-0.680578	1
ENSGALG00000014412	0.761407	1
ENSGALG00000043610	0.776616	1
ENSGALG00000010798	-0.795998	1
ENSGALG00000014813	-0.660797	1
ENSGALG00000036566	-0.709451	1
ENSGALG00000008624	-0.764403	1
ENSGALG00000014638	-0.744792	1
ENSGALG00000000208	-0.793398	1
ENSGALG00000005011	0.70102	1
ENSGALG00000048828	0.684507	1
ENSGALG00000038411	0.66666	1
ENSGALG00000040553	-0.865302	1
ENSGALG00000013371	0.643964	1
ENSGALG00000045960	-0.657445	1
ENSGALG00000036901	-0.64863	1
ENSGALG00000016543	-0.697719	1
ENSGALG00000015389	0.776527	1
ENSGALG00000031105	-0.743563	1
ENSGALG00000036627	-0.696425	1
ENSGALG00000018998	-0.661465	1
ENSGALG00000030941	-0.851448	1
ENSGALG00000007980	-0.775511	1
ENSGALG00000050619	0.789901	1
ENSGALG00000013441	-0.791052	1
ENSGALG00000050831	-0.749866	1
ENSGALG00000008735	-0.656001	1
ENSGALG00000015108	0.813622	1
ENSGALG00000021230	-0.640443	1
ENSGALG00000015156	0.757545	1
ENSGALG00000000619	0.705739	1
ENSGALG00000041362	-0.827027	1
ENSGALG00000005232	-0.790002	1
ENSGALG00000011664	-0.750724	1
ENSGALG00000019835	0.643122	1
ENSGALG00000043787	-0.686953	1
ENSGALG00000031702	-0.761661	1
ENSGALG00000029588	-0.766997	1
ENSGALG00000010736	0.688647	1
ENSGALG00000002466	-0.629605	1
ENSGALG00000002690	-0.812764	1
ENSGALG00000000251	0.63807	1
ENSGALG00000003081	-0.797064	1
ENSGALG00000052354	-0.778334	1
ENSGALG00000028595	0.80939	1
ENSGALG00000042356	0.704083	1
ENSGALG00000006880	-0.84052	1
ENSGALG00000008629	0.676835	1
ENSGALG00000007777	-0.681569	1
ENSGALG00000035287	-0.690663	1
ENSGALG00000044649	-0.630222	1
ENSGALG00000016053	-0.704681	1
ENSGALG00000001765	0.803631	1
ENSGALG00000040938	0.627749	1
ENSGALG00000051796	0.623655	1
ENSGALG00000016693	0.694252	1
ENSGALG00000013851	-0.784947	1
ENSGALG00000016809	-0.622845	1
ENSGALG00000006934	0.635747	1
ENSGALG00000052568	0.620672	1
ENSGALG00000041153	-0.621267	1
ENSGALG00000002242	-0.620152	1
ENSGALG00000017681	0.815725	1
ENSGALG00000014490	-0.734115	1
ENSGALG00000041459	-0.679408	1
ENSGALG00000004907	-0.661351	1
ENSGALG00000052203	0.628846	1
ENSGALG00000045574	-0.67028	1
ENSGALG00000013234	0.619046	1
ENSGALG00000001214	0.779922	1
ENSGALG00000015898	-0.717657	1
ENSGALG00000053509	-0.728712	1
ENSGALG00000048781	-0.649934	1
ENSGALG00000040156	-0.77597	1
ENSGALG00000003322	-0.671966	1
ENSGALG00000021274	-0.801326	1
ENSGALG00000001182	-0.819208	1
ENSGALG00000010406	-0.719228	1
ENSGALG00000038780	-0.804307	1
ENSGALG00000038884	-0.612976	1
ENSGALG00000000747	-0.771936	1
ENSGALG00000012218	0.887222	1
ENSGALG00000012683	-0.617053	1
ENSGALG00000014645	-0.62717	1
ENSGALG00000024272	0.611314	1
ENSGALG00000029545	-0.611164	1
ENSGALG00000016328	0.81667	1
ENSGALG00000040205	-0.631403	1
ENSGALG00000016830	-0.76758	1
ENSGALG00000044439	0.722338	1
ENSGALG00000019322	0.618834	1
ENSGALG00000033471	-0.68765	1
ENSGALG00000054865	-0.796252	1
ENSGALG00000053734	0.729633	1
ENSGALG00000003545	0.859237	1
ENSGALG00000011799	0.74942	1
ENSGALG00000002108	-0.740945	1
ENSGALG00000006074	0.651847	1
ENSGALG00000006453	-0.637154	1
ENSGALG00000002172	-0.740012	1
ENSGALG00000030607	0.667709	1
ENSGALG00000016608	-0.641603	1
ENSGALG00000015842	-0.621573	1
ENSGALG00000007092	-0.634436	1
ENSGALG00000027351	0.806622	1
ENSGALG00000009473	0.876423	1
ENSGALG00000013747	-0.682587	1
ENSGALG00000050875	-0.616083	1
ENSGALG00000006642	-0.601643	1
ENSGALG00000052879	-0.659688	1
ENSGALG00000048081	-0.649701	1
ENSGALG00000030008	0.770466	1
ENSGALG00000008676	-0.833589	1
ENSGALG00000011266	-0.861605	1
ENSGALG00000035194	0.600524	1
ENSGALG00000039571	-0.610221	1
ENSGALG00000016590	0.598259	1
ENSGALG00000008714	-0.698759	1
ENSGALG00000000541	-0.841672	1
ENSGALG00000027198	-0.605431	1
ENSGALG00000053794	-0.597104	1
ENSGALG00000014940	-0.684367	1
ENSGALG00000026747	0.601897	1
ENSGALG00000047230	0.654915	1
ENSGALG00000016438	0.618016	1
ENSGALG00000016557	0.643018	1
ENSGALG00000007595	-0.72448	1
ENSGALG00000005543	0.612963	1
ENSGALG00000042963	-0.595103	1
ENSGALG00000009352	0.689754	1
ENSGALG00000010891	0.640912	1
ENSGALG00000049293	0.641353	1
ENSGALG00000007912	-0.790353	1
ENSGALG00000016186	0.664848	1
ENSGALG00000028037	0.616371	1
ENSGALG00000001864	0.689882	1
ENSGALG00000009032	0.607548	1
ENSGALG00000041120	0.603111	1
ENSGALG00000009596	-0.667366	1
ENSGALG00000001486	-0.621916	1
ENSGALG00000006318	0.590895	1
ENSGALG00000013886	0.771513	1
ENSGALG00000016684	0.616016	1
ENSGALG00000010230	-0.694388	1
ENSGALG00000044260	-0.721256	1
ENSGALG00000008661	0.60023	1
ENSGALG00000046455	-0.684645	1
ENSGALG00000000862	-0.828334	1
ENSGALG00000042784	-0.692867	1
ENSGALG00000009805	-0.722619	1
ENSGALG00000001600	-0.8245	1
ENSGALG00000017250	0.645755	1
ENSGALG00000044449	0.601371	1
ENSGALG00000013748	0.582782	1
ENSGALG00000038141	-0.587887	1
ENSGALG00000015464	-0.648412	1
ENSGALG00000011391	0.62111	1
ENSGALG00000016605	-0.649256	1
ENSGALG00000042621	-0.626896	1
ENSGALG00000009982	-0.747912	1
ENSGALG00000006471	-0.604526	1
ENSGALG00000016518	-0.685843	1
ENSGALG00000003168	-0.631426	1
ENSGALG00000053241	0.581016	1
ENSGALG00000002232	-0.748974	1
ENSGALG00000004009	0.702791	1
ENSGALG00000001583	-0.711913	1
ENSGALG00000001467	-0.742324	1
ENSGALG00000012796	-0.746217	1
ENSGALG00000040663	-0.803291	1
ENSGALG00000032489	0.727846	1
ENSGALG00000033664	-0.697671	1
ENSGALG00000031440	-0.728561	1
ENSGALG00000013414	-0.580314	1
ENSGALG00000049122	0.57951	1
ENSGALG00000005254	0.866112	1
ENSGALG00000035845	-0.789057	1
ENSGALG00000014182	0.627367	1
ENSGALG00000010027	-0.787971	1
ENSGALG00000015340	-0.847781	1
ENSGALG00000033791	0.575937	1
ENSGALG00000008490	0.611748	1
ENSGALG00000003220	-0.780325	1
ENSGALG00000047182	-0.588368	1
ENSGALG00000009020	-0.735722	1
ENSGALG00000044525	0.830923	1
ENSGALG00000001115	-0.577115	1
ENSGALG00000036418	0.750355	1
ENSGALG00000012419	0.683488	1
ENSGALG00000002118	0.65363	1
ENSGALG00000006655	-0.749492	1
ENSGALG00000031947	0.667171	1
ENSGALG00000041461	-0.682278	1
ENSGALG00000007097	-0.702082	1
ENSGALG00000054258	0.613249	1
ENSGALG00000005086	-0.574223	1
ENSGALG00000033063	-0.600805	1
ENSGALG00000029006	0.628431	1
ENSGALG00000039164	-0.765315	1
ENSGALG00000009185	-0.629412	1
ENSGALG00000015677	0.677471	1
ENSGALG00000009495	-0.788927	1
ENSGALG00000052452	0.70485	1
ENSGALG00000011855	-0.578584	1
ENSGALG00000001348	0.78706	1
ENSGALG00000047956	0.671704	1
ENSGALG00000004333	-0.696327	1
ENSGALG00000000244	0.743048	1
ENSGALG00000017276	-0.757199	1
ENSGALG00000038834	-0.642142	1
ENSGALG00000022440	0.659382	1
ENSGALG00000034081	0.702203	1
ENSGALG00000012345	-0.863708	1
ENSGALG00000016191	-0.673809	1
ENSGALG00000047235	-0.567215	1
ENSGALG00000000504	0.70078	1
ENSGALG00000026332	0.581795	1
ENSGALG00000015425	-0.561919	1
ENSGALG00000011007	-0.764792	1
ENSGALG00000034950	-0.616812	1
ENSGALG00000032398	-0.60091	1
ENSGALG00000048925	-0.638344	1
ENSGALG00000032984	0.654773	1
ENSGALG00000050065	0.690721	1
ENSGALG00000010668	-0.703681	1
ENSGALG00000006631	-0.770345	1
ENSGALG00000053595	-0.774435	1
ENSGALG00000009881	0.680803	1
ENSGALG00000045738	0.8114	1
ENSGALG00000004169	-0.759637	1
ENSGALG00000039334	-0.7802	1
ENSGALG00000001084	-0.617	1
ENSGALG00000051336	-0.625503	1
ENSGALG00000011992	-0.712974	1
ENSGALG00000016883	-0.745322	1
ENSGALG00000004631	-0.559331	1
ENSGALG00000037077	0.564395	1
ENSGALG00000015377	-0.643858	1
ENSGALG00000007284	0.597691	1
ENSGALG00000012059	-0.691771	1
ENSGALG00000013745	-0.615308	1
ENSGALG00000001463	-0.681032	1
ENSGALG00000015057	-0.658168	1
ENSGALG00000016342	-0.595631	1
ENSGALG00000049511	0.597656	1
ENSGALG00000009674	-0.794851	1
ENSGALG00000027192	0.665045	1
ENSGALG00000006992	-0.55766	1
ENSGALG00000051312	0.636705	1
ENSGALG00000005107	-0.731338	1
ENSGALG00000011898	-0.686796	1
ENSGALG00000005076	-0.56528	1
ENSGALG00000000255	-0.669327	1
ENSGALG00000019077	-0.721987	1
ENSGALG00000004323	-0.727853	1
ENSGALG00000008256	-0.765431	1
ENSGALG00000044763	-0.566647	1
ENSGALG00000006221	-0.559064	1
ENSGALG00000024481	0.774836	1
ENSGALG00000013042	-0.687614	1
ENSGALG00000004897	-0.557166	1
ENSGALG00000013481	0.579068	1
ENSGALG00000003396	-0.693054	1
ENSGALG00000015833	-0.591973	1
ENSGALG00000037214	0.563205	1
ENSGALG00000036028	-0.685101	1
ENSGALG00000006804	0.590991	1
ENSGALG00000049145	0.54804	1
ENSGALG00000031518	-0.54616	1
ENSGALG00000038152	-0.736372	1
ENSGALG00000040489	0.724743	1
ENSGALG00000016687	-0.559519	1
ENSGALG00000016569	-0.548217	1
ENSGALG00000002116	-0.553333	1
ENSGALG00000028659	0.548202	1
ENSGALG00000051456	-0.633414	1
ENSGALG00000002974	-0.607877	1
ENSGALG00000008340	0.585853	1
ENSGALG00000005402	0.801503	1
ENSGALG00000006394	-0.60339	1
ENSGALG00000027534	0.555519	1
ENSGALG00000015148	0.731959	1
ENSGALG00000009520	0.675187	1
ENSGALG00000011214	-0.694166	1
ENSGALG00000004329	-0.670291	1
ENSGALG00000012418	-0.795271	1
ENSGALG00000000667	-0.547946	1
ENSGALG00000013287	0.75011	1
ENSGALG00000011177	0.586389	1
ENSGALG00000003976	-0.737735	1
ENSGALG00000051947	0.740474	1
ENSGALG00000004252	0.674155	1
ENSGALG00000006958	-0.623161	1
ENSGALG00000016675	-0.599759	1
ENSGALG00000045436	0.596802	1
ENSGALG00000000107	-0.75826	1
ENSGALG00000035940	-0.755498	1
ENSGALG00000006757	-0.551184	1
ENSGALG00000016954	0.55175	1
ENSGALG00000043302	0.566262	1
ENSGALG00000024056	-0.702382	1
ENSGALG00000021301	-0.719141	1
ENSGALG00000038529	0.62822	1
ENSGALG00000026780	0.688129	1
ENSGALG00000000438	-0.669786	1
ENSGALG00000016105	-0.539866	1
ENSGALG00000035530	-0.722742	1
ENSGALG00000016670	-0.536552	1
ENSGALG00000014042	-0.652951	1
ENSGALG00000005407	-0.72289	1
ENSGALG00000030534	-0.666934	1
ENSGALG00000001181	0.543725	1
ENSGALG00000046210	-0.674146	1
ENSGALG00000041280	-0.531486	1
ENSGALG00000012101	0.801888	1
ENSGALG00000033198	-0.73046	1
ENSGALG00000039316	-0.738468	1
ENSGALG00000008081	-0.726281	1
ENSGALG00000032382	-0.713542	1
ENSGALG00000009081	-0.670359	1
ENSGALG00000028290	0.837322	1
ENSGALG00000027707	-0.596375	1
ENSGALG00000023296	0.647833	1
ENSGALG00000003575	0.779286	1
ENSGALG00000023781	0.526759	1
ENSGALG00000039724	-0.721196	1
ENSGALG00000019651	-0.52544	1
ENSGALG00000026613	0.787254	1
ENSGALG00000038672	0.838476	1
ENSGALG00000043047	-0.680271	1
ENSGALG00000034860	-0.794774	1
ENSGALG00000026981	-0.71021	1
ENSGALG00000014874	0.772657	1
ENSGALG00000037713	0.692756	1
ENSGALG00000012489	-0.807666	1
ENSGALG00000013149	-0.52946	1
ENSGALG00000052876	-0.643563	1
ENSGALG00000041298	-0.53472	1
ENSGALG00000033567	0.650524	1
ENSGALG00000048767	0.579866	1
ENSGALG00000013143	-0.556112	1
ENSGALG00000009152	-0.580082	1
ENSGALG00000051275	0.529291	1
ENSGALG00000027330	-0.69177	1
ENSGALG00000016969	0.787849	1
ENSGALG00000012542	0.573074	1
ENSGALG00000040369	-0.631095	1
ENSGALG00000010149	-0.618143	1
ENSGALG00000028017	0.870604	1
ENSGALG00000001225	-0.766396	1
ENSGALG00000032854	0.618518	1
ENSGALG00000052842	-0.737669	1
ENSGALG00000010177	-0.682349	1
ENSGALG00000002105	0.627528	1
ENSGALG00000004949	-0.699147	1
ENSGALG00000040256	-0.592174	1
ENSGALG00000027520	0.607207	1
ENSGALG00000015669	0.71785	1
ENSGALG00000038629	-0.524957	1
ENSGALG00000031723	0.772487	1
ENSGALG00000002539	-0.53873	1
ENSGALG00000017314	-0.623442	1
ENSGALG00000046384	0.62043	1
ENSGALG00000005305	0.612552	1
ENSGALG00000005951	0.644705	1
ENSGALG00000029322	0.534821	1
ENSGALG00000026373	-0.621747	1
ENSGALG00000048164	0.599399	1
ENSGALG00000053657	-0.666904	1
ENSGALG00000005256	-0.652132	1
ENSGALG00000049690	-0.545533	1
ENSGALG00000031298	-0.698095	1
ENSGALG00000011432	-0.71437	1
ENSGALG00000043904	0.523915	1
ENSGALG00000003074	-0.57839	1
ENSGALG00000026384	0.804139	1
ENSGALG00000039553	0.523025	1
ENSGALG00000009446	0.510614	1
ENSGALG00000002201	-0.732725	1
ENSGALG00000001939	-0.653674	1
ENSGALG00000051325	0.659354	1
ENSGALG00000039989	0.582887	1
ENSGALG00000002403	-0.674392	1
ENSGALG00000042748	0.646167	1
ENSGALG00000048325	-0.511122	1
ENSGALG00000000558	0.542925	1
ENSGALG00000040035	0.668955	1
ENSGALG00000008066	0.846402	1
ENSGALG00000010315	-0.767447	1
ENSGALG00000006051	-0.651692	1
ENSGALG00000003475	-0.830455	1
ENSGALG00000037837	-0.788816	1
ENSGALG00000034716	0.584709	1
ENSGALG00000023521	-0.583382	1
ENSGALG00000034982	0.671936	1
ENSGALG00000030432	0.548371	1
ENSGALG00000038222	-0.503689	1
ENSGALG00000046863	-0.56991	1
ENSGALG00000034493	0.529744	1
ENSGALG00000003944	-0.628235	1
ENSGALG00000004320	-0.585152	1
ENSGALG00000000059	0.596203	1
ENSGALG00000040434	-0.69525	1
ENSGALG00000001522	-0.728486	1
ENSGALG00000026978	0.835763	1
ENSGALG00000039990	0.501664	1
ENSGALG00000053188	-0.704652	1
ENSGALG00000015762	0.702931	1
ENSGALG00000014201	-0.537708	1
ENSGALG00000014789	0.831589	1
ENSGALG00000050503	0.571807	1
ENSGALG00000049652	-0.683277	1
ENSGALG00000017125	-0.717151	1
ENSGALG00000013060	0.568019	1
ENSGALG00000012593	0.583379	1
ENSGALG00000040308	-0.748445	1
ENSGALG00000014835	-0.56879	1
ENSGALG00000008312	-0.608778	1
ENSGALG00000006542	-0.682361	1
ENSGALG00000022704	0.546366	1
ENSGALG00000012227	0.601004	1
ENSGALG00000005330	-0.558765	1
ENSGALG00000050440	0.498249	1
ENSGALG00000012715	-0.58083	1
ENSGALG00000009971	0.654353	1
ENSGALG00000006743	0.794419	1
ENSGALG00000008603	-0.622774	1
ENSGALG00000043998	0.612179	1
ENSGALG00000016324	0.879042	1
ENSGALG00000016286	0.537122	1
ENSGALG00000008462	0.53801	1
ENSGALG00000007124	0.748798	1
ENSGALG00000008716	-0.547997	1
ENSGALG00000027632	0.802558	1
ENSGALG00000006681	-0.495936	1
ENSGALG00000033695	-0.521838	1
ENSGALG00000043198	-0.536486	1
ENSGALG00000004980	-0.544371	1
ENSGALG00000026816	-0.513218	1
ENSGALG00000020331	-0.54734	1
ENSGALG00000004806	-0.710699	1
ENSGALG00000041896	-0.540525	1
ENSGALG00000004424	-0.581725	1
ENSGALG00000054657	-0.642641	1
ENSGALG00000009911	-0.556331	1
ENSGALG00000036836	-0.509345	1
ENSGALG00000052604	-0.579117	1
ENSGALG00000015770	-0.724342	1
ENSGALG00000032545	0.616491	1
ENSGALG00000054614	0.510926	1
ENSGALG00000037687	0.58745	1
ENSGALG00000009356	-0.615636	1
ENSGALG00000055056	0.608322	1
ENSGALG00000040956	-0.649764	1
ENSGALG00000050967	0.494192	1
ENSGALG00000044002	0.771752	1
ENSGALG00000007140	-0.591929	1
ENSGALG00000006346	-0.53235	1
ENSGALG00000007217	0.494797	1
ENSGALG00000002473	0.640375	1
ENSGALG00000009639	-0.57627	1
ENSGALG00000028466	0.770221	1
ENSGALG00000019063	-0.582994	1
ENSGALG00000011813	-0.55589	1
ENSGALG00000039219	-0.488286	1
ENSGALG00000050110	0.542149	1
ENSGALG00000049996	0.489444	1
ENSGALG00000017050	-0.631046	1
ENSGALG00000011633	-0.680183	1
ENSGALG00000011405	-0.53682	1
ENSGALG00000016931	0.576545	1
ENSGALG00000019061	-0.515744	1
ENSGALG00000001926	-0.627642	1
ENSGALG00000002532	-0.57769	1
ENSGALG00000023468	-0.519487	1
ENSGALG00000012357	-0.630066	1
ENSGALG00000054070	0.511711	1
ENSGALG00000010050	-0.706314	1
ENSGALG00000053187	-0.588746	1
ENSGALG00000054430	-0.656591	1
ENSGALG00000054765	0.484171	1
ENSGALG00000023760	-0.494976	1
ENSGALG00000008980	0.545101	1
ENSGALG00000044505	0.483727	1
ENSGALG00000039288	-0.785575	1
ENSGALG00000050931	-0.509454	1
ENSGALG00000046049	-0.704916	1
ENSGALG00000030985	-0.549795	1
ENSGALG00000040079	-0.568754	1
ENSGALG00000014903	-0.552776	1
ENSGALG00000014923	-0.611419	1
ENSGALG00000002982	-0.487908	1
ENSGALG00000008757	-0.50828	1
ENSGALG00000008689	-0.751641	1
ENSGALG00000041275	0.487278	1
ENSGALG00000037787	-0.726584	1
ENSGALG00000007252	0.644626	1
ENSGALG00000027874	-0.478757	1
ENSGALG00000031869	-0.576336	1
ENSGALG00000048749	0.56088	1
ENSGALG00000001111	-0.573616	1
ENSGALG00000009556	-0.582399	1
ENSGALG00000010133	-0.529848	1
ENSGALG00000036683	0.74778	1
ENSGALG00000009859	-0.737883	1
ENSGALG00000022866	-0.613646	1
ENSGALG00000003445	0.839018	1
ENSGALG00000017034	-0.801455	1
ENSGALG00000028810	0.721105	1
ENSGALG00000008949	-0.688881	1
ENSGALG00000000507	-0.47428	1
ENSGALG00000010961	0.493962	1
ENSGALG00000034100	-0.709149	1
[truncated: 10,672 more rows]

## Sheet: Dataset S5
Dataset S5. Log2 fold changes and false discovery rates (FDR) between the vaccinated-only group and negative control group for all the G. gallus genes identifed.
Chicken ENSEMBL gene ID	Log2 fold change	FDR
ENSGALG00000027722	4.94961	0.774368
ENSGALG00000025996	-3.15818	1
ENSGALG00000047634	-2.40935	1
ENSGALG00000015180	-2.60337	1
ENSGALG00000044780	-2.749	1
ENSGALG00000042199	-2.87772	1
ENSGALG00000047052	-2.21432	1
ENSGALG00000011084	-3.38742	1
ENSGALG00000041644	-3.00473	1
ENSGALG00000011609	-3.16551	1
ENSGALG00000043734	-2.04242	1
ENSGALG00000009758	-2.53528	1
ENSGALG00000047578	4.17738	1
ENSGALG00000011319	-2.10459	1
ENSGALG00000004196	-1.90468	1
ENSGALG00000011990	-2.22024	1
ENSGALG00000049026	-2.81845	1
ENSGALG00000035950	-2.77436	1
ENSGALG00000049343	-2.24666	1
ENSGALG00000011207	-1.81863	1
ENSGALG00000015345	-2.09229	1
ENSGALG00000053773	2.14651	1
ENSGALG00000045096	-2.38808	1
ENSGALG00000000394	-3.30104	1
ENSGALG00000014914	-1.99288	1
ENSGALG00000027696	-1.98187	1
ENSGALG00000001410	2.34321	1
ENSGALG00000035345	-1.80522	1
ENSGALG00000011537	-2.23316	1
ENSGALG00000007998	-2.8032	1
ENSGALG00000048098	-2.39809	1
ENSGALG00000032749	-2.56887	1
ENSGALG00000031105	-2.13034	1
ENSGALG00000012691	-2.01676	1
ENSGALG00000048556	3.79732	1
ENSGALG00000038748	1.62589	1
ENSGALG00000053078	1.93241	1
ENSGALG00000000162	2.53554	1
ENSGALG00000022720	-1.94868	1
ENSGALG00000033664	-1.98801	1
ENSGALG00000021314	2.01472	1
ENSGALG00000048981	3.193	1
ENSGALG00000040971	-1.784	1
ENSGALG00000027231	-1.98176	1
ENSGALG00000041280	-3.61383	1
ENSGALG00000010581	-1.74434	1
ENSGALG00000053659	1.98563	1
ENSGALG00000006992	-3.14836	1
ENSGALG00000006860	-1.78921	1
ENSGALG00000011813	-2.27558	1
ENSGALG00000039738	-1.98673	1
ENSGALG00000043033	-2.2969	1
ENSGALG00000011190	1.5625	1
ENSGALG00000036550	2.06353	1
ENSGALG00000032428	1.87255	1
ENSGALG00000009519	-2.00703	1
ENSGALG00000013177	-2.3038	1
ENSGALG00000040109	-1.64464	1
ENSGALG00000054123	2.60782	1
ENSGALG00000039480	3.27006	1
ENSGALG00000022718	-2.20997	1
ENSGALG00000028483	2.25401	1
ENSGALG00000037603	-1.73741	1
ENSGALG00000009069	-2.6065	1
ENSGALG00000040546	-1.73492	1
ENSGALG00000009807	-1.84771	1
ENSGALG00000002099	-1.34134	1
ENSGALG00000007503	1.5916	1
ENSGALG00000000367	1.63903	1
ENSGALG00000012715	-2.15586	1
ENSGALG00000027874	-3.25327	1
ENSGALG00000038850	-2.1845	1
ENSGALG00000002015	2.1268	1
ENSGALG00000003500	-2.23128	1
ENSGALG00000009920	-2.56087	1
ENSGALG00000016456	-1.9023	1
ENSGALG00000030647	1.98903	1
ENSGALG00000050582	-2.45782	1
ENSGALG00000007526	1.82567	1
ENSGALG00000002958	-1.48862	1
ENSGALG00000015263	2.11835	1
ENSGALG00000017085	-1.76904	1
ENSGALG00000012361	-2.45324	1
ENSGALG00000050497	1.84076	1
ENSGALG00000005061	-1.71231	1
ENSGALG00000015096	2.20353	1
ENSGALG00000012208	-2.34822	1
ENSGALG00000033683	-1.6469	1
ENSGALG00000016981	2.52779	1
ENSGALG00000007334	-1.32565	1
ENSGALG00000008956	-1.6214	1
ENSGALG00000053798	2.80497	1
ENSGALG00000048081	-2.02908	1
ENSGALG00000027351	1.44141	1
ENSGALG00000051904	-1.59915	1
ENSGALG00000003035	-1.78123	1
ENSGALG00000001912	-2.65536	1
ENSGALG00000006405	1.3156	1
ENSGALG00000053321	-2.39923	1
ENSGALG00000005803	-1.8641	1
ENSGALG00000010390	-1.67175	1
ENSGALG00000002182	-1.91178	1
ENSGALG00000015828	-1.668	1
ENSGALG00000042073	2.71159	1
ENSGALG00000003743	-1.54396	1
ENSGALG00000037773	-1.33163	1
ENSGALG00000007976	2.07886	1
ENSGALG00000028908	2.02489	1
ENSGALG00000034834	-1.59549	1
ENSGALG00000006757	-2.28806	1
ENSGALG00000046794	2.43887	1
ENSGALG00000048542	-3.59441	1
ENSGALG00000000535	-1.69874	1
ENSGALG00000052768	-1.69149	1
ENSGALG00000048125	1.87469	1
ENSGALG00000039023	-3.10771	1
ENSGALG00000052151	-2.31213	1
ENSGALG00000004591	1.88174	1
ENSGALG00000034344	-1.63509	1
ENSGALG00000030287	2.69901	1
ENSGALG00000044739	-2.46705	1
ENSGALG00000007669	-1.86417	1
ENSGALG00000013948	1.72757	1
ENSGALG00000047828	3.55314	1
ENSGALG00000038969	2.45565	1
ENSGALG00000026161	1.97879	1
ENSGALG00000003073	-1.62257	1
ENSGALG00000006491	-2.13984	1
ENSGALG00000001419	-1.54205	1
ENSGALG00000030576	-2.06849	1
ENSGALG00000005256	-1.6963	1
ENSGALG00000035378	-1.80441	1
ENSGALG00000052114	-1.79704	1
ENSGALG00000052752	-2.11146	1
ENSGALG00000041362	-1.43154	1
ENSGALG00000006425	-1.64157	1
ENSGALG00000015410	-2.98561	1
ENSGALG00000034311	-1.63465	1
ENSGALG00000026396	2.14334	1
ENSGALG00000015211	-1.58563	1
ENSGALG00000030908	-2.10034	1
ENSGALG00000010347	-1.40602	1
ENSGALG00000012821	-1.36977	1
ENSGALG00000038191	-1.96792	1
ENSGALG00000054765	2.0404	1
ENSGALG00000032052	1.53799	1
ENSGALG00000022739	-1.49238	1
ENSGALG00000054371	-2.45551	1
ENSGALG00000012277	-1.36475	1
ENSGALG00000050897	-2.02059	1
ENSGALG00000031298	-1.56246	1
ENSGALG00000005616	-2.28664	1
ENSGALG00000048190	-1.69577	1
ENSGALG00000014979	-1.58679	1
ENSGALG00000031997	-2.0641	1
ENSGALG00000027786	-1.86149	1
ENSGALG00000012085	1.46972	1
ENSGALG00000007470	1.33517	1
ENSGALG00000016709	-1.85064	1
ENSGALG00000048624	-1.81293	1
ENSGALG00000008501	-2.1934	1
ENSGALG00000009904	2.22401	1
ENSGALG00000050395	-2.24138	1
ENSGALG00000046681	-2.48172	1
ENSGALG00000027484	1.42459	1
ENSGALG00000000949	-1.61667	1
ENSGALG00000041978	-2.12104	1
ENSGALG00000054083	1.59612	1
ENSGALG00000046789	-2.59668	1
ENSGALG00000009252	-1.73225	1
ENSGALG00000010050	-1.47507	1
ENSGALG00000014862	-1.41283	1
ENSGALG00000014115	-1.29979	1
ENSGALG00000051595	-2.13686	1
ENSGALG00000052732	2.69858	1
ENSGALG00000010692	-1.86123	1
ENSGALG00000001564	-1.51553	1
ENSGALG00000011450	1.73525	1
ENSGALG00000000893	-1.59507	1
ENSGALG00000026098	-2.03074	1
ENSGALG00000013102	-1.26899	1
ENSGALG00000050647	-2.54362	1
ENSGALG00000017389	-1.51827	1
ENSGALG00000052499	-2.25666	1
ENSGALG00000047060	-1.87653	1
ENSGALG00000010497	-1.57376	1
ENSGALG00000011639	-1.47643	1
ENSGALG00000000107	-1.41998	1
ENSGALG00000054865	-1.41447	1
ENSGALG00000048781	-1.83698	1
ENSGALG00000051123	-2.08683	1
ENSGALG00000033705	-3.7201	1
ENSGALG00000020193	1.85371	1
ENSGALG00000034488	-2.61065	1
ENSGALG00000014252	2.07354	1
ENSGALG00000052767	1.83812	1
ENSGALG00000005739	-1.45092	1
ENSGALG00000052375	-1.89353	1
ENSGALG00000003886	-1.92177	1
ENSGALG00000046757	-1.9536	1
ENSGALG00000040256	-1.70872	1
ENSGALG00000015687	-2.03432	1
ENSGALG00000010036	-1.80412	1
ENSGALG00000009791	-1.89367	1
ENSGALG00000033186	-1.42015	1
ENSGALG00000004974	-1.30614	1
ENSGALG00000047524	2.07091	1
ENSGALG00000007808	-1.32738	1
ENSGALG00000032687	-1.48139	1
ENSGALG00000001189	1.65919	1
ENSGALG00000036191	-1.50762	1
ENSGALG00000034119	-1.64904	1
ENSGALG00000014971	-1.61438	1
ENSGALG00000002840	-1.82446	1
ENSGALG00000006480	-2.15183	1
ENSGALG00000001369	1.55407	1
ENSGALG00000033089	1.97258	1
ENSGALG00000027170	-2.33027	1
ENSGALG00000031301	1.60471	1
ENSGALG00000032041	2.05524	1
ENSGALG00000011668	-2.2933	1
ENSGALG00000026005	-1.30667	1
ENSGALG00000032506	1.3876	1
ENSGALG00000020253	-1.60166	1
ENSGALG00000013660	-1.40473	1
ENSGALG00000016480	-1.4376	1
ENSGALG00000003226	-2.64497	1
ENSGALG00000051892	2.32284	1
ENSGALG00000002690	-1.35228	1
ENSGALG00000016476	1.36752	1
ENSGALG00000012978	-1.77157	1
ENSGALG00000029596	-1.49902	1
ENSGALG00000020982	-1.74595	1
ENSGALG00000016292	-2.05893	1
ENSGALG00000052636	-1.84955	1
ENSGALG00000017323	-1.92604	1
ENSGALG00000049475	-1.35429	1
ENSGALG00000011783	2.13755	1
ENSGALG00000031327	-2.6131	1
ENSGALG00000050380	-1.33887	1
ENSGALG00000050672	1.64495	1
ENSGALG00000010331	-1.95196	1
ENSGALG00000039553	-1.96062	1
ENSGALG00000006097	-1.43052	1
ENSGALG00000050896	2.15686	1
ENSGALG00000012680	-1.64959	1
ENSGALG00000032239	1.85055	1
ENSGALG00000005360	1.85672	1
ENSGALG00000009017	-1.65515	1
ENSGALG00000016265	-1.45218	1
ENSGALG00000011405	-1.68193	1
ENSGALG00000021158	1.73097	1
ENSGALG00000009497	-2.2123	1
ENSGALG00000048749	-3.048	1
ENSGALG00000034430	1.25492	1
ENSGALG00000050267	-1.26517	1
ENSGALG00000040833	-1.48075	1
ENSGALG00000008100	-1.90797	1
ENSGALG00000004162	-1.82779	1
ENSGALG00000014516	-1.54529	1
ENSGALG00000040704	-2.76854	1
ENSGALG00000026297	-1.85573	1
ENSGALG00000034077	-1.55634	1
ENSGALG00000014184	-2.85444	1
ENSGALG00000012541	-3.29965	1
ENSGALG00000033512	-1.4394	1
ENSGALG00000042151	1.33992	1
ENSGALG00000034013	1.2769	1
ENSGALG00000003409	-1.29952	1
ENSGALG00000040780	-2.52976	1
ENSGALG00000049219	-2.53226	1
ENSGALG00000026816	-1.74437	1
ENSGALG00000013033	-1.25799	1
ENSGALG00000007646	-1.85687	1
ENSGALG00000048294	-1.62904	1
ENSGALG00000005599	-1.56275	1
ENSGALG00000049887	-1.44702	1
ENSGALG00000047357	2.13992	1
ENSGALG00000009730	-1.8836	1
ENSGALG00000009844	-2.335	1
ENSGALG00000004087	-1.48279	1
ENSGALG00000054658	-2.16163	1
ENSGALG00000017485	-1.71131	1
ENSGALG00000047904	-2.69055	1
ENSGALG00000019061	-2.46716	1
ENSGALG00000011080	1.4969	1
ENSGALG00000016670	-1.84583	1
ENSGALG00000030382	-2.5855	1
ENSGALG00000002116	1.5467	1
ENSGALG00000040444	-1.36892	1
ENSGALG00000034806	2.31266	1
ENSGALG00000025822	1.85038	1
ENSGALG00000045602	1.49735	1
ENSGALG00000040000	-1.40016	1
ENSGALG00000030157	-1.40664	1
ENSGALG00000035184	-1.55908	1
ENSGALG00000025864	-1.53095	1
ENSGALG00000048646	1.69925	1
ENSGALG00000039895	-1.36575	1
ENSGALG00000052387	1.69198	1
ENSGALG00000043758	-2.4226	1
ENSGALG00000015028	-2.21016	1
ENSGALG00000017099	1.51056	1
ENSGALG00000034474	-2.82877	1
ENSGALG00000053107	1.51545	1
ENSGALG00000011086	-2.9385	1
ENSGALG00000033695	-1.67438	1
ENSGALG00000036412	1.32425	1
ENSGALG00000040808	-1.52041	1
ENSGALG00000005086	-1.8084	1
ENSGALG00000004228	-1.31998	1
ENSGALG00000009674	-1.25153	1
ENSGALG00000040307	1.21153	1
ENSGALG00000049145	1.72424	1
ENSGALG00000054546	-1.85405	1
ENSGALG00000003429	-1.44997	1
ENSGALG00000012260	-1.78765	1
ENSGALG00000000504	1.33888	1
ENSGALG00000015388	-1.53916	1
ENSGALG00000049351	1.89953	1
ENSGALG00000002831	-1.30358	1
ENSGALG00000054270	1.45548	1
ENSGALG00000031355	-2.13199	1
ENSGALG00000014202	-1.62825	1
ENSGALG00000007994	-1.29627	1
ENSGALG00000033631	-1.18365	1
ENSGALG00000051209	1.4869	1
ENSGALG00000041298	-1.66515	1
ENSGALG00000054614	1.52255	1
ENSGALG00000035845	-1.26648	1
ENSGALG00000033002	-1.25046	1
ENSGALG00000017405	-1.4499	1
ENSGALG00000009170	-1.75903	1
ENSGALG00000025935	-1.62828	1
ENSGALG00000015145	1.7394	1
ENSGALG00000046632	1.80788	1
ENSGALG00000031826	-2.25434	1
ENSGALG00000023824	-1.35258	1
ENSGALG00000049288	2.46592	1
ENSGALG00000034204	1.34371	1
ENSGALG00000030707	-2.09663	1
ENSGALG00000040263	-3.48221	1
ENSGALG00000004121	1.18929	1
ENSGALG00000008367	-1.4588	1
ENSGALG00000004255	-1.27994	1
ENSGALG00000054321	1.69459	1
ENSGALG00000047565	-1.51669	1
ENSGALG00000039742	-1.59626	1
ENSGALG00000042598	-1.21085	1
ENSGALG00000005350	-1.25006	1
ENSGALG00000027513	1.79558	1
ENSGALG00000050881	-1.89715	1
ENSGALG00000011177	-1.58603	1
ENSGALG00000024056	-1.33734	1
ENSGALG00000006652	-1.36716	1
ENSGALG00000028341	-1.31927	1
ENSGALG00000028994	-1.3562	1
ENSGALG00000052931	1.68174	1
ENSGALG00000054257	2.56039	1
ENSGALG00000014997	1.75929	1
ENSGALG00000008997	-1.28133	1
ENSGALG00000008462	1.43665	1
ENSGALG00000012454	1.56321	1
ENSGALG00000048773	-1.75363	1
ENSGALG00000012683	-1.63149	1
ENSGALG00000007791	-1.53859	1
ENSGALG00000005426	1.90019	1
ENSGALG00000016364	1.18814	1
ENSGALG00000038064	-2.2373	1
ENSGALG00000030597	-1.46937	1
ENSGALG00000016196	-1.39271	1
ENSGALG00000035780	-2.20043	1
ENSGALG00000034950	-1.47621	1
ENSGALG00000008901	-1.8097	1
ENSGALG00000006382	-1.49013	1
ENSGALG00000016781	-1.27831	1
ENSGALG00000006286	-1.36025	1
ENSGALG00000011705	-1.24874	1
ENSGALG00000011531	-1.35445	1
ENSGALG00000031380	-1.38869	1
ENSGALG00000033419	1.40466	1
ENSGALG00000005052	-1.62592	1
ENSGALG00000017166	-1.46296	1
ENSGALG00000032549	1.27604	1
ENSGALG00000001939	-1.34883	1
ENSGALG00000047627	1.48013	1
ENSGALG00000035099	-1.65542	1
ENSGALG00000048601	1.40553	1
ENSGALG00000040783	-1.27436	1
ENSGALG00000003742	-1.39802	1
ENSGALG00000033535	-1.57871	1
ENSGALG00000004436	1.16764	1
ENSGALG00000053667	1.65825	1
ENSGALG00000047262	1.65131	1
ENSGALG00000004444	-1.42772	1
ENSGALG00000013999	1.64329	1
ENSGALG00000002907	-3.199	1
ENSGALG00000050145	-1.48823	1
ENSGALG00000029445	1.72402	1
ENSGALG00000028304	-1.65474	1
ENSGALG00000023454	1.1541	1
ENSGALG00000001977	-1.91213	1
ENSGALG00000019570	-1.47121	1
ENSGALG00000051645	-1.52878	1
ENSGALG00000048911	-1.464	1
ENSGALG00000009482	1.43742	1
ENSGALG00000006229	1.41214	1
ENSGALG00000049466	1.29961	1
ENSGALG00000008950	-1.53828	1
ENSGALG00000011306	-1.33239	1
ENSGALG00000016826	-1.8639	1
ENSGALG00000040948	-1.33386	1
ENSGALG00000003013	-1.42871	1
ENSGALG00000052374	1.38244	1
ENSGALG00000028155	-1.25585	1
ENSGALG00000004397	-1.35691	1
ENSGALG00000047596	1.41545	1
ENSGALG00000047486	-1.25658	1
ENSGALG00000011384	-1.30571	1
ENSGALG00000040342	-1.41551	1
ENSGALG00000053860	-1.66178	1
ENSGALG00000043724	-1.27811	1
ENSGALG00000031518	-1.72971	1
ENSGALG00000052306	1.77779	1
ENSGALG00000052319	-1.34002	1
ENSGALG00000006840	-1.29182	1
ENSGALG00000036725	1.29489	1
ENSGALG00000002655	-1.28467	1
ENSGALG00000001727	1.6203	1
ENSGALG00000045436	1.35716	1
ENSGALG00000008676	-1.17287	1
ENSGALG00000015464	-1.38861	1
ENSGALG00000006655	-1.25115	1
ENSGALG00000030546	1.33468	1
ENSGALG00000042492	-1.70677	1
ENSGALG00000009315	-1.504	1
ENSGALG00000054562	-1.53681	1
ENSGALG00000030563	-1.25595	1
ENSGALG00000047393	-1.38304	1
ENSGALG00000035605	-1.30847	1
ENSGALG00000008778	-1.26661	1
ENSGALG00000004582	-2.80184	1
ENSGALG00000034166	-1.36329	1
ENSGALG00000034144	1.30577	1
ENSGALG00000048989	1.50765	1
ENSGALG00000004418	-1.27881	1
ENSGALG00000000918	1.16198	1
ENSGALG00000034905	-2.04336	1
ENSGALG00000008447	-2.02003	1
ENSGALG00000002346	-1.35554	1
ENSGALG00000054645	1.21016	1
ENSGALG00000006835	-2.86709	1
ENSGALG00000010934	-1.26378	1
ENSGALG00000004295	-1.12086	1
ENSGALG00000002543	-1.17348	1
ENSGALG00000050467	-2.14789	1
ENSGALG00000021128	-1.23439	1
ENSGALG00000015140	-1.33811	1
ENSGALG00000049505	-1.24045	1
ENSGALG00000010763	-1.19115	1
ENSGALG00000012342	-1.38758	1
ENSGALG00000000364	-1.62911	1
ENSGALG00000047321	1.42942	1
ENSGALG00000044260	-1.27574	1
ENSGALG00000048307	-2.15231	1
ENSGALG00000044087	1.30913	1
ENSGALG00000009304	-1.48751	1
ENSGALG00000054252	1.37726	1
ENSGALG00000017021	-1.45231	1
ENSGALG00000009341	-1.2492	1
ENSGALG00000002232	-1.23515	1
ENSGALG00000050734	-1.30443	1
ENSGALG00000026443	-1.25296	1
ENSGALG00000016896	-1.28019	1
ENSGALG00000012866	-1.27193	1
ENSGALG00000016186	1.30194	1
ENSGALG00000011329	-1.25709	1
ENSGALG00000003106	-1.50265	1
ENSGALG00000001370	-1.24396	1
ENSGALG00000000470	-1.36837	1
ENSGALG00000008490	1.33984	1
ENSGALG00000011618	-1.28539	1
ENSGALG00000013297	-1.35407	1
ENSGALG00000051085	-1.46206	1
ENSGALG00000027494	1.1936	1
ENSGALG00000011581	-1.47805	1
ENSGALG00000031255	1.33625	1
ENSGALG00000011299	1.32405	1
ENSGALG00000006689	-1.3059	1
ENSGALG00000015627	-1.45088	1
ENSGALG00000009915	-1.17105	1
ENSGALG00000032618	-1.23198	1
ENSGALG00000009995	-1.23204	1
ENSGALG00000035998	-3.2924	1
ENSGALG00000054978	-1.47177	1
ENSGALG00000015898	-1.27812	1
ENSGALG00000042708	1.28047	1
ENSGALG00000008439	-1.27072	1
ENSGALG00000013079	1.62083	1
ENSGALG00000026598	1.3101	1
ENSGALG00000003818	-1.57263	1
ENSGALG00000002386	1.37703	1
ENSGALG00000025921	1.28738	1
ENSGALG00000033271	-1.81377	1
ENSGALG00000013624	-1.34964	1
ENSGALG00000042836	-1.5657	1
ENSGALG00000014835	-1.34079	1
ENSGALG00000008055	-1.3866	1
ENSGALG00000010371	-1.18854	1
ENSGALG00000035785	-1.82668	1
ENSGALG00000006236	-1.49631	1
ENSGALG00000004530	1.4981	1
ENSGALG00000015132	-1.71427	1
ENSGALG00000034855	-1.12398	1
ENSGALG00000007284	1.31155	1
ENSGALG00000051027	1.50761	1
ENSGALG00000018977	1.80836	1
ENSGALG00000011141	-1.29837	1
ENSGALG00000030502	-1.36072	1
ENSGALG00000051918	1.22943	1
ENSGALG00000007912	-1.1806	1
ENSGALG00000016500	1.30616	1
ENSGALG00000015667	-1.27074	1
ENSGALG00000031503	-1.19692	1
ENSGALG00000039977	-2.91757	1
ENSGALG00000006237	-1.16218	1
ENSGALG00000041564	-1.16473	1
ENSGALG00000010881	-1.49025	1
ENSGALG00000038813	-1.31252	1
ENSGALG00000010926	-1.30963	1
ENSGALG00000012783	-1.92047	1
ENSGALG00000039099	-1.24702	1
ENSGALG00000014847	-1.35477	1
ENSGALG00000010999	-1.22383	1
ENSGALG00000015602	-2.28772	1
ENSGALG00000009480	-1.48089	1
ENSGALG00000016584	-1.59871	1
ENSGALG00000051536	1.32368	1
ENSGALG00000040205	-1.3916	1
ENSGALG00000004376	-1.33214	1
ENSGALG00000051046	1.36047	1
ENSGALG00000044471	1.12757	1
ENSGALG00000009081	-1.24094	1
ENSGALG00000004533	-1.17994	1
ENSGALG00000047355	-1.65556	1
ENSGALG00000030492	1.35213	1
ENSGALG00000051602	1.75881	1
ENSGALG00000009361	1.26099	1
ENSGALG00000048210	-1.3482	1
ENSGALG00000009638	-1.23549	1
ENSGALG00000029276	-1.14768	1
ENSGALG00000010152	-1.44286	1
ENSGALG00000005857	-1.29391	1
ENSGALG00000048019	1.21945	1
ENSGALG00000000669	-1.15995	1
ENSGALG00000005099	-2.76886	1
ENSGALG00000055001	1.69763	1
ENSGALG00000030419	-1.27464	1
ENSGALG00000007097	-1.22174	1
ENSGALG00000035854	-1.49728	1
ENSGALG00000038722	-1.19275	1
ENSGALG00000031186	1.25602	1
ENSGALG00000005293	1.23505	1
ENSGALG00000029896	-1.23172	1
ENSGALG00000030933	1.15865	1
ENSGALG00000033618	-1.16212	1
ENSGALG00000002403	-1.20811	1
ENSGALG00000036028	-1.21793	1
ENSGALG00000032366	-1.26365	1
ENSGALG00000032404	-2.03891	1
ENSGALG00000010718	-1.32116	1
ENSGALG00000046160	1.4912	1
ENSGALG00000010870	-1.26941	1
ENSGALG00000006877	-1.39817	1
ENSGALG00000001094	1.43088	1
ENSGALG00000002710	-1.18422	1
ENSGALG00000037286	1.31697	1
ENSGALG00000015409	-1.14756	1
ENSGALG00000002846	-1.43122	1
ENSGALG00000005843	-1.82815	1
ENSGALG00000054366	-1.19744	1
ENSGALG00000008872	-1.19761	1
ENSGALG00000017314	-1.23651	1
ENSGALG00000011335	1.19038	1
ENSGALG00000054496	-1.19705	1
ENSGALG00000043476	1.16354	1
ENSGALG00000013234	1.33989	1
ENSGALG00000032974	-1.30448	1
ENSGALG00000019063	-1.24948	1
ENSGALG00000043650	1.42402	1
ENSGALG00000036101	-1.15489	1
ENSGALG00000023436	-1.28448	1
ENSGALG00000019231	1.43604	1
ENSGALG00000009368	-1.38112	1
ENSGALG00000048212	1.26173	1
ENSGALG00000014995	-1.1843	1
ENSGALG00000053313	1.45586	1
ENSGALG00000028770	-1.28787	1
ENSGALG00000004570	-1.26746	1
ENSGALG00000008469	-1.107	1
ENSGALG00000033320	1.18819	1
ENSGALG00000011991	-2.19682	1
ENSGALG00000045920	1.16316	1
ENSGALG00000036920	-1.18324	1
ENSGALG00000054033	-2.16288	1
ENSGALG00000054809	1.32914	1
ENSGALG00000049835	-1.42939	1
ENSGALG00000009895	-1.24034	1
ENSGALG00000013371	1.39995	1
ENSGALG00000023780	1.24804	1
ENSGALG00000041221	-2.02706	1
ENSGALG00000014678	-1.2049	1
ENSGALG00000006591	-2.17471	1
ENSGALG00000008318	-1.19827	1
ENSGALG00000031058	-1.25622	1
ENSGALG00000010653	1.13584	1
ENSGALG00000015372	1.10062	1
ENSGALG00000008909	-1.31686	1
ENSGALG00000047297	1.29495	1
ENSGALG00000005504	-1.2224	1
ENSGALG00000009935	1.16538	1
ENSGALG00000046743	-1.37853	1
ENSGALG00000006526	-1.25804	1
ENSGALG00000012380	-1.17743	1
ENSGALG00000002298	-1.23584	1
ENSGALG00000045938	1.30462	1
ENSGALG00000049326	-1.30627	1
ENSGALG00000005439	-1.11239	1
ENSGALG00000009282	-1.26252	1
ENSGALG00000010668	-1.17503	1
ENSGALG00000051260	-1.14047	1
ENSGALG00000053846	1.29111	1
ENSGALG00000004806	-1.14279	1
ENSGALG00000042521	1.1861	1
ENSGALG00000052592	1.30186	1
ENSGALG00000034188	-1.37889	1
ENSGALG00000036418	1.13522	1
ENSGALG00000011309	-1.18149	1
ENSGALG00000026747	1.37242	1
ENSGALG00000002554	1.1624	1
ENSGALG00000030357	-1.17801	1
ENSGALG00000024486	1.22644	1
ENSGALG00000043711	-1.13407	1
ENSGALG00000037787	-1.1286	1
ENSGALG00000014201	-1.26579	1
ENSGALG00000005079	-1.18893	1
ENSGALG00000041505	-1.13069	1
ENSGALG00000030007	1.21711	1
ENSGALG00000033304	-1.25985	1
ENSGALG00000013803	-1.32548	1
ENSGALG00000014569	-1.17957	1
ENSGALG00000014426	-1.1631	1
ENSGALG00000050568	1.15908	1
ENSGALG00000002397	-1.16641	1
ENSGALG00000049374	1.14081	1
ENSGALG00000028681	1.20179	1
ENSGALG00000005992	-1.13726	1
ENSGALG00000011965	-1.21649	1
ENSGALG00000015167	-1.25382	1
ENSGALG00000046720	1.50474	1
ENSGALG00000016833	1.17497	1
ENSGALG00000005448	-2.52795	1
ENSGALG00000028135	1.14195	1
ENSGALG00000002671	-1.22423	1
ENSGALG00000052302	-1.43404	1
ENSGALG00000049138	-1.10896	1
ENSGALG00000047380	1.27282	1
ENSGALG00000031572	1.39249	1
ENSGALG00000017219	1.08065	1
ENSGALG00000014878	-1.1813	1
ENSGALG00000040397	1.19229	1
ENSGALG00000005352	1.23451	1
ENSGALG00000027198	-1.27977	1
ENSGALG00000034971	-1.14629	1
ENSGALG00000006273	-1.28436	1
ENSGALG00000003196	1.20878	1
ENSGALG00000001857	1.25818	1
ENSGALG00000029709	-1.19735	1
ENSGALG00000042471	-1.17976	1
ENSGALG00000051251	1.17294	1
ENSGALG00000021230	1.28286	1
ENSGALG00000054753	-1.08669	1
ENSGALG00000019157	-2.06207	1
ENSGALG00000029416	-1.22498	1
ENSGALG00000007525	1.2301	1
ENSGALG00000033887	-1.1316	1
ENSGALG00000054026	1.6297	1
ENSGALG00000001883	-1.18301	1
ENSGALG00000007333	1.1807	1
ENSGALG00000005981	1.26419	1
ENSGALG00000048291	-1.27558	1
ENSGALG00000037437	-1.20876	1
ENSGALG00000000299	-1.31853	1
ENSGALG00000006868	-1.12137	1
ENSGALG00000004860	-1.20211	1
ENSGALG00000039206	-1.1213	1
ENSGALG00000010457	1.07936	1
ENSGALG00000025738	-1.09749	1
ENSGALG00000047827	-1.16027	1
ENSGALG00000001343	-1.15884	1
ENSGALG00000031094	-1.18053	1
ENSGALG00000032750	-1.14827	1
ENSGALG00000011324	-1.09524	1
ENSGALG00000038885	1.13995	1
ENSGALG00000023933	-1.23622	1
ENSGALG00000006670	-1.13228	1
ENSGALG00000042357	-1.09179	1
ENSGALG00000050210	-1.17476	1
ENSGALG00000014681	-1.27851	1
ENSGALG00000004294	-1.08592	1
ENSGALG00000000311	-1.15423	1
ENSGALG00000015556	-1.18128	1
ENSGALG00000007701	-1.20017	1
ENSGALG00000004850	-1.0934	1
ENSGALG00000011456	-1.12767	1
ENSGALG00000022887	-1.18728	1
ENSGALG00000011281	-1.29065	1
ENSGALG00000003496	-1.05894	1
ENSGALG00000010313	-1.10326	1
ENSGALG00000037671	1.14986	1
ENSGALG00000037864	-1.85193	1
ENSGALG00000005024	-1.08105	1
ENSGALG00000042419	1.20592	1
ENSGALG00000005676	-1.11305	1
ENSGALG00000015877	-1.09295	1
ENSGALG00000048820	1.14802	1
ENSGALG00000054304	-1.14627	1
ENSGALG00000047977	-1.17823	1
ENSGALG00000005936	1.14433	1
ENSGALG00000047540	-1.20035	1
ENSGALG00000008621	-1.21494	1
ENSGALG00000050375	1.26824	1
ENSGALG00000044505	1.23853	1
ENSGALG00000030147	-1.10021	1
ENSGALG00000002207	1.48211	1
ENSGALG00000037167	1.39881	1
ENSGALG00000003396	-1.12241	1
ENSGALG00000009809	-1.12206	1
ENSGALG00000006707	1.26788	1
ENSGALG00000042645	-1.11719	1
ENSGALG00000002141	-1.07577	1
ENSGALG00000021353	1.29242	1
ENSGALG00000041471	-1.07697	1
ENSGALG00000039727	1.1591	1
ENSGALG00000038506	1.1927	1
ENSGALG00000014624	1.10663	1
ENSGALG00000049516	1.21523	1
ENSGALG00000016537	1.18928	1
ENSGALG00000048964	1.1141	1
ENSGALG00000007941	1.06262	1
ENSGALG00000003443	1.10993	1
ENSGALG00000003220	-1.08406	1
ENSGALG00000013437	-1.11281	1
ENSGALG00000053246	-1.73984	1
ENSGALG00000025851	-1.14898	1
ENSGALG00000053052	1.38334	1
ENSGALG00000015111	-1.12918	1
ENSGALG00000013149	-1.22849	1
ENSGALG00000038817	1.15419	1
ENSGALG00000052537	-1.22879	1
ENSGALG00000043373	-1.13231	1
ENSGALG00000008722	1.73745	1
ENSGALG00000054070	1.34385	1
ENSGALG00000025941	1.3335	1
ENSGALG00000032640	-1.12518	1
ENSGALG00000054667	-1.22246	1
ENSGALG00000006572	-2.07185	1
ENSGALG00000053407	-1.24867	1
ENSGALG00000028685	-1.13119	1
ENSGALG00000048562	1.30365	1
ENSGALG00000016954	-1.2272	1
ENSGALG00000009222	-1.1268	1
ENSGALG00000016511	-1.13551	1
ENSGALG00000001234	1.23004	1
ENSGALG00000002922	-1.06577	1
ENSGALG00000027579	1.08043	1
ENSGALG00000043415	1.1341	1
ENSGALG00000037943	1.19342	1
ENSGALG00000037778	-1.07934	1
ENSGALG00000005540	-1.09752	1
ENSGALG00000017227	-1.14775	1
ENSGALG00000032143	-1.08278	1
ENSGALG00000001407	-1.16623	1
ENSGALG00000035911	-1.05956	1
ENSGALG00000013209	-1.08235	1
ENSGALG00000044678	1.09964	1
ENSGALG00000012796	-1.08656	1
ENSGALG00000008408	-1.28222	1
ENSGALG00000001253	-1.09414	1
ENSGALG00000015666	-1.15317	1
ENSGALG00000002479	-1.16852	1
ENSGALG00000043838	-1.34267	1
ENSGALG00000029072	1.26052	1
ENSGALG00000005718	1.27773	1
ENSGALG00000007174	-1.08145	1
ENSGALG00000027712	1.09292	1
ENSGALG00000013100	-1.06004	1
ENSGALG00000023407	-1.17847	1
ENSGALG00000052502	1.36818	1
ENSGALG00000055004	1.12024	1
ENSGALG00000038504	-1.10256	1
ENSGALG00000036019	1.08713	1
ENSGALG00000024466	-1.18751	1
ENSGALG00000006479	1.12982	1
ENSGALG00000014094	-1.06598	1
ENSGALG00000009748	-1.06076	1
ENSGALG00000054198	-1.13766	1
ENSGALG00000006623	-1.09494	1
ENSGALG00000052497	-1.11793	1
ENSGALG00000033260	-1.17146	1
ENSGALG00000004108	-1.09232	1
ENSGALG00000031244	-1.10132	1
ENSGALG00000050616	1.05723	1
ENSGALG00000005379	-1.10349	1
ENSGALG00000029588	-1.08205	1
ENSGALG00000001895	-1.09959	1
ENSGALG00000046461	-1.19323	1
ENSGALG00000015307	-1.12138	1
ENSGALG00000033791	1.16791	1
ENSGALG00000042621	-1.13134	1
ENSGALG00000007769	-1.07468	1
ENSGALG00000052240	1.07683	1
ENSGALG00000011473	-1.07528	1
ENSGALG00000032628	-1.08251	1
ENSGALG00000052395	-1.16418	1
ENSGALG00000015010	-1.11115	1
ENSGALG00000049710	-1.14467	1
ENSGALG00000049582	-1.08362	1
ENSGALG00000048467	-1.11601	1
ENSGALG00000026884	1.06812	1
ENSGALG00000050031	1.16037	1
ENSGALG00000054718	-1.12863	1
ENSGALG00000012394	-1.1511	1
ENSGALG00000009723	-1.07167	1
ENSGALG00000002944	1.1719	1
ENSGALG00000037467	1.09742	1
ENSGALG00000047446	-1.21205	1
ENSGALG00000008942	-1.06712	1
ENSGALG00000040879	-1.07786	1
ENSGALG00000019228	-1.08204	1
ENSGALG00000001954	1.05073	1
ENSGALG00000031853	1.0539	1
ENSGALG00000006138	-1.08558	1
ENSGALG00000032836	-1.12061	1
ENSGALG00000006445	-1.13274	1
ENSGALG00000001894	1.11468	1
ENSGALG00000043254	1.22863	1
ENSGALG00000015395	1.09446	1
ENSGALG00000035016	1.05224	1
ENSGALG00000039322	-1.07962	1
ENSGALG00000026728	-1.14923	1
ENSGALG00000003428	-1.05303	1
ENSGALG00000004523	-1.06521	1
ENSGALG00000039238	1.12113	1
ENSGALG00000031210	-1.0655	1
ENSGALG00000038328	-1.24954	1
ENSGALG00000037138	-1.05864	1
ENSGALG00000006412	1.08306	1
ENSGALG00000042611	1.14364	1
ENSGALG00000046180	1.21418	1
ENSGALG00000041750	-1.09689	1
ENSGALG00000012124	-1.06614	1
ENSGALG00000017376	-1.07623	1
ENSGALG00000015951	-1.12412	1
ENSGALG00000040447	-1.0507	1
ENSGALG00000010595	-1.26618	1
ENSGALG00000017234	-1.05484	1
ENSGALG00000002643	-1.12889	1
ENSGALG00000043285	1.09307	1
ENSGALG00000010290	-1.04154	1
ENSGALG00000041253	-1.16938	1
ENSGALG00000007478	1.04505	1
ENSGALG00000007599	-1.07475	1
ENSGALG00000035108	-1.0838	1
ENSGALG00000054272	-1.10039	1
ENSGALG00000004057	-1.03109	1
ENSGALG00000003025	1.06792	1
ENSGALG00000001111	-1.0798	1
ENSGALG00000034948	-1.06462	1
ENSGALG00000049652	-1.05972	1
ENSGALG00000007092	-1.10161	1
ENSGALG00000050752	1.04965	1
ENSGALG00000005468	-1.03811	1
ENSGALG00000045090	1.11089	1
ENSGALG00000037223	1.13133	1
ENSGALG00000031571	1.19311	1
ENSGALG00000016406	-1.06582	1
ENSGALG00000016361	-1.04874	1
ENSGALG00000036738	-1.09904	1
ENSGALG00000015142	-1.05826	1
ENSGALG00000003695	-1.06279	1
ENSGALG00000017153	-1.04713	1
ENSGALG00000046502	1.12296	1
ENSGALG00000027587	-1.06192	1
ENSGALG00000049551	-1.09231	1
ENSGALG00000036925	-1.06109	1
ENSGALG00000042051	-1.04012	1
ENSGALG00000004288	-1.05249	1
ENSGALG00000013205	-1.06462	1
ENSGALG00000013247	1.0394	1
ENSGALG00000006880	-1.03553	1
ENSGALG00000007596	1.12872	1
ENSGALG00000037299	1.02983	1
ENSGALG00000004959	-1.05351	1
ENSGALG00000038799	-1.07927	1
ENSGALG00000047559	-1.04099	1
ENSGALG00000045815	1.19152	1
ENSGALG00000053262	1.05138	1
ENSGALG00000009510	-1.04868	1
ENSGALG00000015081	-1.08289	1
ENSGALG00000033647	-1.09644	1
ENSGALG00000043728	1.08885	1
ENSGALG00000005419	-1.08186	1
ENSGALG00000040663	-1.03535	1
ENSGALG00000011200	-1.0823	1
ENSGALG00000038768	-1.03079	1
ENSGALG00000008945	-1.20874	1
ENSGALG00000027365	-1.09518	1
ENSGALG00000001688	-1.0314	1
ENSGALG00000016937	-1.23099	1
ENSGALG00000054117	-1.05878	1
ENSGALG00000040241	1.05553	1
ENSGALG00000033675	-1.04665	1
ENSGALG00000029287	-1.07169	1
ENSGALG00000009048	-1.17594	1
ENSGALG00000052140	1.0968	1
ENSGALG00000036751	-1.05837	1
ENSGALG00000051677	1.11724	1
ENSGALG00000020340	1.05906	1
ENSGALG00000002383	-1.22187	1
ENSGALG00000014277	-1.09738	1
ENSGALG00000046559	-1.07384	1
ENSGALG00000004042	-1.03942	1
ENSGALG00000041013	-1.04048	1
ENSGALG00000009966	-1.04577	1
ENSGALG00000002118	1.0516	1
ENSGALG00000002439	-1.05392	1
ENSGALG00000039196	-1.035	1
ENSGALG00000013376	1.0338	1
ENSGALG00000012059	-1.04455	1
ENSGALG00000010001	-1.05994	1
ENSGALG00000019802	1.06621	1
ENSGALG00000012017	-1.0298	1
ENSGALG00000003885	1.06253	1
ENSGALG00000054637	-1.04659	1
ENSGALG00000006776	1.05719	1
ENSGALG00000034007	-1.0437	1
ENSGALG00000015403	-1.1089	1
ENSGALG00000047638	1.05321	1
ENSGALG00000048020	-1.02886	1
ENSGALG00000008914	-1.15163	1
ENSGALG00000012489	-1.02206	1
ENSGALG00000033619	-1.1792	1
ENSGALG00000028023	1.02954	1
ENSGALG00000051056	-1.07544	1
ENSGALG00000015605	-1.04711	1
ENSGALG00000002759	-1.0425	1
ENSGALG00000020067	-1.09087	1
ENSGALG00000030613	-1.12075	1
ENSGALG00000004028	1.39104	1
ENSGALG00000011213	1.06078	1
ENSGALG00000051033	1.21235	1
ENSGALG00000015681	-1.04207	1
ENSGALG00000010928	-1.99831	1
ENSGALG00000020261	1.01421	1
ENSGALG00000022704	1.0501	1
ENSGALG00000008253	1.03142	1
ENSGALG00000035194	1.07473	1
ENSGALG00000031934	-1.02959	1
ENSGALG00000014876	-1.02943	1
ENSGALG00000006647	-1.02828	1
ENSGALG00000008010	-1.03257	1
ENSGALG00000033365	-1.0226	1
ENSGALG00000026188	-1.03401	1
ENSGALG00000034708	-1.0246	1
ENSGALG00000002046	1.04283	1
ENSGALG00000039171	1.03455	1
ENSGALG00000046413	1.02839	1
ENSGALG00000016227	1.06588	1
ENSGALG00000031700	-1.02961	1
ENSGALG00000026372	1.05305	1
ENSGALG00000031597	1.07771	1
ENSGALG00000031340	-1.07126	1
ENSGALG00000038740	1.08355	1
ENSGALG00000047472	-1.05213	1
ENSGALG00000002728	-1.02494	1
ENSGALG00000035867	-1.01766	1
ENSGALG00000043234	1.03831	1
ENSGALG00000053690	1.10457	1
ENSGALG00000047863	-1.11566	1
ENSGALG00000016128	-1.03712	1
ENSGALG00000041748	-1.04009	1
ENSGALG00000017418	-1.03478	1
ENSGALG00000049722	1.03049	1
ENSGALG00000010793	-1.1181	1
ENSGALG00000047361	-1.04342	1
ENSGALG00000033178	-1.01699	1
ENSGALG00000004947	-1.02958	1
ENSGALG00000029298	-1.03786	1
ENSGALG00000003792	-1.14534	1
ENSGALG00000009926	1.16236	1
ENSGALG00000051010	-1.17897	1
ENSGALG00000002769	1.01413	1
ENSGALG00000054412	-1.10257	1
ENSGALG00000026518	1.03276	1
ENSGALG00000004532	-1.02083	1
ENSGALG00000023444	1.10896	1
ENSGALG00000043582	1.01536	1
ENSGALG00000011205	-1.05666	1
ENSGALG00000006221	-1.15176	1
ENSGALG00000017334	-1.03616	1
ENSGALG00000015546	-1.01512	1
ENSGALG00000002364	-1.00875	1
ENSGALG00000027963	1.00718	1
ENSGALG00000007216	1.00494	1
ENSGALG00000016431	-1.36625	1
ENSGALG00000048087	-1.01485	1
ENSGALG00000039525	-1.01083	1
ENSGALG00000046823	1.01554	1
ENSGALG00000034265	1.0478	1
ENSGALG00000001459	-1.35358	1
ENSGALG00000046326	-1.03107	1
ENSGALG00000016164	-1.03579	1
ENSGALG00000041275	-1.07194	1
ENSGALG00000004581	-1.00871	1
ENSGALG00000035140	-1.00394	1
ENSGALG00000016920	-1.00705	1
ENSGALG00000000451	1.0056	1
ENSGALG00000039209	-1.00718	1
ENSGALG00000009626	-1.01092	1
ENSGALG00000051276	-1.00554	1
ENSGALG00000002414	-1.00431	1
ENSGALG00000030350	-1.00428	1
ENSGALG00000010592	-1.03519	1
ENSGALG00000014813	-1.0242	1
ENSGALG00000010507	1.00523	1
ENSGALG00000005551	-1.00393	1
ENSGALG00000024272	1.04754	1
ENSGALG00000017183	-1.10323	1
ENSGALG00000052043	1.00341	1
ENSGALG00000028519	1.10062	1
ENSGALG00000016795	-1.00349	1
ENSGALG00000011139	-1.00788	1
ENSGALG00000024296	1.00228	1
ENSGALG00000017168	-1.43593	1
ENSGALG00000007098	-1.00244	1
ENSGALG00000052932	-1.00086	1
ENSGALG00000000478	-1.00108	1
ENSGALG00000036447	1.01136	1
ENSGALG00000030112	-1.01321	1
ENSGALG00000020836	1.086	1
ENSGALG00000012766	0.999312	1
ENSGALG00000010406	-0.999838	1
ENSGALG00000007843	-0.999079	1
ENSGALG00000011255	-1.03628	1
ENSGALG00000008043	1.00209	1
ENSGALG00000012872	0.999215	1
ENSGALG00000005747	-1.04762	1
ENSGALG00000015620	0.997857	1
ENSGALG00000015244	1.04543	1
ENSGALG00000050757	0.997844	1
ENSGALG00000002816	-0.997077	1
ENSGALG00000021017	0.997498	1
ENSGALG00000013980	0.996965	1
ENSGALG00000006019	1.19359	1
ENSGALG00000053210	0.995487	1
ENSGALG00000047426	-1.07977	1
ENSGALG00000042029	0.994331	1
ENSGALG00000014719	0.995861	1
ENSGALG00000016053	-0.994164	1
ENSGALG00000016870	-0.994152	1
ENSGALG00000008795	-0.993341	1
ENSGALG00000034992	-0.997586	1
ENSGALG00000049427	-1.0088	1
ENSGALG00000014528	0.991715	1
ENSGALG00000004093	0.990404	1
ENSGALG00000001076	-0.989586	1
ENSGALG00000052945	-0.990818	1
ENSGALG00000015762	0.990875	1
ENSGALG00000008811	-0.99178	1
ENSGALG00000006822	-1.04723	1
ENSGALG00000003354	1.01788	1
ENSGALG00000031973	-0.99766	1
ENSGALG00000045671	-0.990745	1
ENSGALG00000053399	-1.00716	1
ENSGALG00000010986	-1.00415	1
ENSGALG00000030554	-0.998192	1
ENSGALG00000006525	-0.985879	1
ENSGALG00000016655	-0.986505	1
ENSGALG00000039883	-0.986134	1
ENSGALG00000004346	-0.994384	1
ENSGALG00000011489	0.988276	1
ENSGALG00000023898	-0.984178	1
ENSGALG00000005957	1.14647	1
ENSGALG00000002706	-0.987208	1
ENSGALG00000007215	-0.987094	1
ENSGALG00000049063	0.982695	1
ENSGALG00000052568	1.00302	1
ENSGALG00000012178	-0.982782	1
ENSGALG00000023936	0.980892	1
ENSGALG00000011663	-1.00412	1
ENSGALG00000014179	-0.999115	1
ENSGALG00000008514	-0.980022	1
ENSGALG00000033063	-0.984027	1
ENSGALG00000005438	-1.02316	1
ENSGALG00000041787	-0.97863	1
ENSGALG00000003336	-0.978216	1
ENSGALG00000035351	-0.98999	1
ENSGALG00000047797	-0.976666	1
ENSGALG00000007038	1.04431	1
ENSGALG00000009692	-0.984313	1
ENSGALG00000016687	-0.98517	1
ENSGALG00000013795	-0.974672	1
ENSGALG00000002044	0.99016	1
ENSGALG00000044874	-0.982174	1
ENSGALG00000053196	-0.973324	1
ENSGALG00000013912	0.974047	1
ENSGALG00000038527	-0.976588	1
ENSGALG00000031917	-0.977795	1
ENSGALG00000023763	0.9722	1
ENSGALG00000038154	-0.976387	1
ENSGALG00000035769	-0.971528	1
ENSGALG00000015352	-0.971037	1
ENSGALG00000048814	-0.97245	1
ENSGALG00000049660	1.01279	1
ENSGALG00000016813	-0.979262	1
ENSGALG00000044002	0.982479	1
ENSGALG00000009858	-0.982323	1
ENSGALG00000027295	0.982503	1
ENSGALG00000012464	0.967958	1
ENSGALG00000016931	0.968821	1
ENSGALG00000029322	0.970708	1
ENSGALG00000016744	1.11734	1
ENSGALG00000000817	0.983051	1
ENSGALG00000006673	0.967779	1
ENSGALG00000047713	0.972093	1
ENSGALG00000011686	-0.981623	1
ENSGALG00000034716	0.966095	1
ENSGALG00000002432	0.976243	1
ENSGALG00000003195	-0.96726	1
ENSGALG00000003412	-0.96623	1
ENSGALG00000016481	-0.970198	1
ENSGALG00000002525	-0.987219	1
ENSGALG00000000558	-0.971765	1
ENSGALG00000016774	-0.971504	1
ENSGALG00000013818	-0.96969	1
ENSGALG00000041884	-0.975228	1
ENSGALG00000034965	-0.963014	1
ENSGALG00000010801	0.96185	1
ENSGALG00000031487	-0.96347	1
ENSGALG00000008599	-0.965048	1
ENSGALG00000047152	0.96075	1
ENSGALG00000009428	-0.968435	1
ENSGALG00000006629	0.966799	1
ENSGALG00000007191	-0.962966	1
ENSGALG00000052797	0.969947	1
ENSGALG00000007252	0.965825	1
ENSGALG00000037925	0.959963	1
ENSGALG00000007594	-0.95606	1
ENSGALG00000045169	0.975118	1
ENSGALG00000009020	-0.96638	1
ENSGALG00000009158	-0.970261	1
ENSGALG00000006567	-0.955959	1
ENSGALG00000011897	0.982873	1
ENSGALG00000055056	0.959712	1
ENSGALG00000040212	-0.968507	1
ENSGALG00000003582	0.957111	1
ENSGALG00000010820	-0.970933	1
ENSGALG00000004123	0.956326	1
ENSGALG00000053299	-0.970574	1
ENSGALG00000048682	-1.30204	1
ENSGALG00000000003	1.04089	1
ENSGALG00000049122	0.961117	1
ENSGALG00000010805	-0.961493	1
ENSGALG00000039108	-0.980897	1
ENSGALG00000039145	0.951901	1
ENSGALG00000033469	-0.972067	1
ENSGALG00000053446	-0.95823	1
ENSGALG00000040189	-0.969444	1
ENSGALG00000054415	-1.04653	1
ENSGALG00000009173	0.985882	1
ENSGALG00000011823	-0.978532	1
ENSGALG00000053365	-0.989662	1
ENSGALG00000032642	-0.977678	1
ENSGALG00000035733	-0.949017	1
ENSGALG00000007618	0.956005	1
ENSGALG00000049622	-0.953247	1
ENSGALG00000038637	-0.965854	1
ENSGALG00000030247	-0.946	1
ENSGALG00000030397	0.9481	1
ENSGALG00000036645	-0.955173	1
ENSGALG00000047838	-0.986952	1
ENSGALG00000027520	0.948899	1
ENSGALG00000030270	0.94401	1
ENSGALG00000008081	-0.96078	1
ENSGALG00000049668	-0.94629	1
ENSGALG00000040156	-0.960274	1
ENSGALG00000012106	0.943758	1
ENSGALG00000045052	0.94239	1
ENSGALG00000015353	-0.942031	1
ENSGALG00000004370	0.940075	1
ENSGALG00000033857	0.968999	1
ENSGALG00000050182	0.999857	1
ENSGALG00000005809	-0.960041	1
ENSGALG00000042003	-0.939326	1
ENSGALG00000036627	0.947346	1
ENSGALG00000032028	-0.944161	1
ENSGALG00000053734	1.15722	1
ENSGALG00000043964	0.943044	1
ENSGALG00000011432	-0.955729	1
ENSGALG00000030031	-0.940175	1
ENSGALG00000004096	-0.944384	1
ENSGALG00000021686	0.946273	1
ENSGALG00000026384	0.970062	1
ENSGALG00000047563	0.949874	1
ENSGALG00000048320	0.970324	1
ENSGALG00000032740	0.937475	1
ENSGALG00000011327	-0.949009	1
ENSGALG00000003999	-0.932952	1
ENSGALG00000002329	-0.986453	1
ENSGALG00000049838	-0.931276	1
ENSGALG00000040730	-0.940898	1
ENSGALG00000042851	-0.930154	1
ENSGALG00000017154	-0.93927	1
ENSGALG00000006165	-1.06103	1
ENSGALG00000004675	-0.944786	1
ENSGALG00000007364	0.935634	1
ENSGALG00000004364	-0.96339	1
ENSGALG00000005776	1.00162	1
ENSGALG00000022804	-0.957892	1
ENSGALG00000011633	-0.946462	1
ENSGALG00000032489	0.94643	1
ENSGALG00000051766	0.937486	1
ENSGALG00000034085	1.01615	1
ENSGALG00000049414	-0.94301	1
ENSGALG00000009993	0.970274	1
ENSGALG00000053574	-0.930961	1
ENSGALG00000047000	-0.935151	1
ENSGALG00000008889	0.939145	1
ENSGALG00000003677	-0.93404	1
ENSGALG00000038913	-0.928502	1
ENSGALG00000016684	0.922818	1
ENSGALG00000000466	-0.926235	1
ENSGALG00000028253	-0.943713	1
ENSGALG00000010738	-0.944402	1
ENSGALG00000035912	-0.930106	1
ENSGALG00000025945	0.982234	1
ENSGALG00000010840	-0.935694	1
ENSGALG00000034898	-0.935689	1
ENSGALG00000009328	-0.960096	1
ENSGALG00000004078	-0.946898	1
ENSGALG00000001698	0.92084	1
ENSGALG00000016605	-0.922135	1
ENSGALG00000035701	-0.946553	1
ENSGALG00000006901	-0.930377	1
ENSGALG00000031918	0.955055	1
ENSGALG00000010258	-0.939138	1
ENSGALG00000015235	-0.97749	1
ENSGALG00000030587	-0.948159	1
ENSGALG00000007800	-0.929627	1
ENSGALG00000003645	-0.916595	1
ENSGALG00000016918	0.961358	1
ENSGALG00000010891	1.01165	1
ENSGALG00000038393	0.927871	1
ENSGALG00000051829	0.915914	1
ENSGALG00000049360	-0.914966	1
ENSGALG00000032382	-0.940801	1
ENSGALG00000054998	-0.913809	1
ENSGALG00000013073	0.9203	1
ENSGALG00000039861	-0.934672	1
ENSGALG00000012986	-0.937147	1
ENSGALG00000008704	0.928145	1
ENSGALG00000002908	-0.910472	1
ENSGALG00000015611	-0.915413	1
ENSGALG00000001347	-0.913111	1
ENSGALG00000007554	-0.938536	1
ENSGALG00000026470	-0.927344	1
ENSGALG00000001765	0.945505	1
ENSGALG00000007288	0.952487	1
ENSGALG00000015489	-0.905101	1
ENSGALG00000030710	-0.904994	1
ENSGALG00000054939	-0.931701	1
ENSGALG00000017065	-0.911477	1
ENSGALG00000010315	-0.949165	1
ENSGALG00000003160	-0.912197	1
ENSGALG00000046093	-0.979123	1
ENSGALG00000048658	-1.37814	1
ENSGALG00000010646	-0.937316	1
ENSGALG00000033567	0.922238	1
ENSGALG00000041435	0.927862	1
ENSGALG00000054870	-1.03878	1
ENSGALG00000003899	0.930755	1
ENSGALG00000027483	0.90146	1
ENSGALG00000043021	0.927821	1
ENSGALG00000040475	-0.95163	1
ENSGALG00000051593	0.906456	1
ENSGALG00000010886	0.899089	1
ENSGALG00000038502	-0.909397	1
ENSGALG00000026553	-1.26493	1
ENSGALG00000028565	-0.91424	1
ENSGALG00000031130	-0.925282	1
ENSGALG00000050597	-0.920136	1
ENSGALG00000002125	0.921177	1
ENSGALG00000008747	-0.894813	1
ENSGALG00000028612	-1.21079	1
ENSGALG00000009903	-0.935536	1
ENSGALG00000004169	-0.935577	1
ENSGALG00000044037	0.936231	1
ENSGALG00000038364	0.89189	1
ENSGALG00000012153	0.931104	1
ENSGALG00000010048	-0.891499	1
ENSGALG00000001592	0.89254	1
ENSGALG00000005254	0.96236	1
ENSGALG00000040995	-1.02828	1
ENSGALG00000048879	0.903841	1
ENSGALG00000009739	0.897006	1
ENSGALG00000014138	-0.922193	1
ENSGALG00000015770	-0.933804	1
ENSGALG00000010537	0.890742	1
ENSGALG00000004272	-0.928513	1
ENSGALG00000043583	-0.891948	1
ENSGALG00000001229	-0.888074	1
ENSGALG00000037837	-0.947449	1
ENSGALG00000013565	-0.922793	1
ENSGALG00000040044	0.899172	1
ENSGALG00000009154	0.960075	1
ENSGALG00000036259	-0.893682	1
ENSGALG00000034534	0.926211	1
ENSGALG00000050039	-0.889891	1
ENSGALG00000010580	-0.908789	1
ENSGALG00000019276	0.935773	1
ENSGALG00000036492	-0.934375	1
ENSGALG00000047591	-0.933499	1
ENSGALG00000009485	0.944289	1
ENSGALG00000012144	-0.895655	1
ENSGALG00000008095	0.884023	1
ENSGALG00000023359	0.884282	1
ENSGALG00000032385	-0.899404	1
ENSGALG00000049433	0.898288	1
ENSGALG00000035157	-0.956027	1
ENSGALG00000014673	0.881874	1
ENSGALG00000017025	-0.899274	1
ENSGALG00000047224	0.88011	1
ENSGALG00000039263	0.927942	1
ENSGALG00000008855	-0.916332	1
ENSGALG00000042137	-0.923817	1
ENSGALG00000029027	0.899302	1
ENSGALG00000010857	-0.892708	1
ENSGALG00000034478	-0.878066	1
ENSGALG00000051980	-0.884393	1
ENSGALG00000011283	-0.878651	1
ENSGALG00000004769	-0.93627	1
ENSGALG00000050351	0.910942	1
ENSGALG00000005544	0.961109	1
ENSGALG00000041845	0.902043	1
ENSGALG00000013085	0.904578	1
ENSGALG00000055101	-0.928695	1
ENSGALG00000049372	-0.907033	1
ENSGALG00000008238	-0.911832	1
ENSGALG00000022875	0.912306	1
ENSGALG00000028158	0.923995	1
ENSGALG00000034741	-0.878873	1
ENSGALG00000027188	-0.959039	1
ENSGALG00000036497	-0.936143	1
ENSGALG00000050875	-0.872782	1
ENSGALG00000051950	-0.887798	1
ENSGALG00000005754	0.92774	1
ENSGALG00000012575	0.886411	1
ENSGALG00000024122	0.872713	1
ENSGALG00000053595	-0.928265	1
ENSGALG00000031303	-0.934459	1
ENSGALG00000028026	0.952638	1
ENSGALG00000010320	-0.925129	1
ENSGALG00000011439	-0.870612	1
ENSGALG00000045529	0.962749	1
ENSGALG00000003475	-0.951954	1
ENSGALG00000053788	-0.8697	1
ENSGALG00000001720	-0.919771	1
ENSGALG00000015446	-0.875579	1
ENSGALG00000005120	-0.889763	1
ENSGALG00000011805	-0.939165	1
ENSGALG00000014804	-0.895628	1
ENSGALG00000030673	-0.892048	1
ENSGALG00000025948	0.869054	1
ENSGALG00000051983	-0.87774	1
ENSGALG00000049557	0.866891	1
ENSGALG00000039155	-0.880922	1
ENSGALG00000003435	0.894462	1
ENSGALG00000006955	-0.864933	1
ENSGALG00000006542	-0.907968	1
ENSGALG00000005011	0.88188	1
ENSGALG00000033806	-0.892516	1
ENSGALG00000009239	0.928688	1
ENSGALG00000054619	-0.863015	1
ENSGALG00000046593	-0.867236	1
ENSGALG00000042375	0.881356	1
ENSGALG00000002762	-0.912996	1
ENSGALG00000041094	-0.860485	1
ENSGALG00000020554	-0.925237	1
ENSGALG00000004310	-0.861321	1
ENSGALG00000000560	-0.886143	1
ENSGALG00000026163	-0.880096	1
ENSGALG00000048936	-0.886936	1
ENSGALG00000039146	0.859886	1
ENSGALG00000016098	-0.890943	1
ENSGALG00000034297	-0.894451	1
ENSGALG00000007948	0.915068	1
ENSGALG00000026578	-0.865913	1
ENSGALG00000035282	-0.86967	1
ENSGALG00000014280	1.1034	1
ENSGALG00000031794	0.866215	1
ENSGALG00000007331	-0.917377	1
ENSGALG00000050014	-0.861482	1
ENSGALG00000045218	-0.853759	1
ENSGALG00000041882	0.872598	1
ENSGALG00000040504	-0.864297	1
ENSGALG00000015297	-0.908743	1
ENSGALG00000016990	-0.94574	1
ENSGALG00000013793	-0.877249	1
ENSGALG00000000516	-0.856489	1
ENSGALG00000008482	-0.899174	1
ENSGALG00000039139	-0.903139	1
ENSGALG00000053841	-0.897691	1
ENSGALG00000050870	0.913394	1
ENSGALG00000052552	-0.866371	1
ENSGALG00000016617	-0.912574	1
ENSGALG00000041969	-0.897912	1
ENSGALG00000048448	0.8956	1
ENSGALG00000041790	-0.908225	1
ENSGALG00000014509	-0.894763	1
ENSGALG00000039818	-0.944417	1
ENSGALG00000046863	-0.855657	1
ENSGALG00000013824	-0.907566	1
ENSGALG00000010223	-0.843484	1
ENSGALG00000047285	0.84611	1
ENSGALG00000026754	0.914336	1
ENSGALG00000009596	-0.862125	1
ENSGALG00000046875	0.876181	1
ENSGALG00000035841	-0.908767	1
ENSGALG00000006717	-0.881482	1
ENSGALG00000000619	-0.848741	1
ENSGALG00000031542	-0.886052	1
ENSGALG00000038396	-0.853261	1
ENSGALG00000021688	0.910477	1
ENSGALG00000009890	0.929256	1
ENSGALG00000010005	-0.894941	1
ENSGALG00000000783	-0.870407	1
ENSGALG00000036680	-0.848739	1
ENSGALG00000052859	-0.852626	1
ENSGALG00000040265	-0.870384	1
ENSGALG00000006681	-0.859963	1
ENSGALG00000019077	-0.89331	1
ENSGALG00000050362	-0.847075	1
ENSGALG00000000255	-0.872006	1
ENSGALG00000045729	0.840364	1
ENSGALG00000011372	0.927448	1
ENSGALG00000007685	-0.870103	1
ENSGALG00000011391	0.844871	1
ENSGALG00000012177	-0.842917	1
ENSGALG00000002726	-0.895258	1
ENSGALG00000053335	-0.842959	1
ENSGALG00000014463	-1.04351	1
ENSGALG00000049644	0.864149	1
ENSGALG00000015377	-0.859748	1
ENSGALG00000012199	-0.841154	1
ENSGALG00000008716	0.859459	1
ENSGALG00000006250	0.941489	1
ENSGALG00000017148	-0.854956	1
ENSGALG00000011101	-0.913284	1
ENSGALG00000046210	-0.878418	1
ENSGALG00000014869	-0.893753	1
ENSGALG00000016017	-0.850628	1
ENSGALG00000052938	-0.830525	1
ENSGALG00000015538	-0.860268	1
ENSGALG00000004842	-0.864153	1
ENSGALG00000048776	-0.855163	1
ENSGALG00000041114	-0.903577	1
ENSGALG00000016419	-0.83689	1
ENSGALG00000045738	0.924373	1
ENSGALG00000028373	-0.832218	1
ENSGALG00000032577	-0.874657	1
ENSGALG00000006900	0.861546	1
ENSGALG00000011930	-0.92593	1
ENSGALG00000033498	-1.34983	1
ENSGALG00000004663	-0.906188	1
ENSGALG00000045705	0.900235	1
ENSGALG00000008660	0.848852	1
ENSGALG00000003690	-0.889389	1
ENSGALG00000005062	0.825543	1
ENSGALG00000042232	0.90682	1
ENSGALG00000010230	-0.86295	1
ENSGALG00000003789	-0.826999	1
ENSGALG00000009805	-0.875174	1
ENSGALG00000048899	0.93073	1
ENSGALG00000008113	-0.825863	1
ENSGALG00000048828	-0.82552	1
ENSGALG00000010133	-0.832266	1
ENSGALG00000040474	-0.89683	1
ENSGALG00000001921	0.863571	1
ENSGALG00000041685	-0.894051	1
ENSGALG00000040758	-0.911046	1
ENSGALG00000012082	0.898153	1
ENSGALG00000004559	-0.828722	1
ENSGALG00000009075	-0.912387	1
ENSGALG00000051284	-0.824792	1
ENSGALG00000010899	0.857601	1
ENSGALG00000052016	0.819868	1
ENSGALG00000006402	0.864198	1
ENSGALG00000038395	-0.892324	1
ENSGALG00000006871	-0.858196	1
ENSGALG00000029509	0.835878	1
ENSGALG00000031977	0.846163	1
ENSGALG00000049408	0.888664	1
ENSGALG00000031958	0.915492	1
ENSGALG00000008559	-0.883751	1
ENSGALG00000032108	-0.874944	1
ENSGALG00000022866	-0.861254	1
ENSGALG00000004205	-0.853544	1
ENSGALG00000013651	-0.842038	1
ENSGALG00000048286	-0.937497	1
ENSGALG00000041533	-0.935041	1
ENSGALG00000014203	0.846849	1
ENSGALG00000035589	-0.888557	1
ENSGALG00000046614	0.849475	1
ENSGALG00000011555	-0.864762	1
ENSGALG00000011696	-0.879009	1
ENSGALG00000034132	-0.888323	1
ENSGALG00000007712	-0.8437	1
ENSGALG00000007140	-0.844219	1
ENSGALG00000034505	-0.818065	1
ENSGALG00000014031	0.945179	1
ENSGALG00000008098	-0.904461	1
ENSGALG00000008603	-0.853973	1
ENSGALG00000051041	0.840549	1
ENSGALG00000000843	-0.891158	1
ENSGALG00000010794	0.87433	1
ENSGALG00000017062	-0.881668	1
ENSGALG00000031796	-0.865122	1
ENSGALG00000034274	-0.870469	1
ENSGALG00000009207	-0.861017	1
ENSGALG00000054164	-0.877507	1
ENSGALG00000016674	0.903089	1
ENSGALG00000052195	-0.860036	1
ENSGALG00000041036	-0.840836	1
ENSGALG00000024318	0.841796	1
ENSGALG00000015181	-0.846053	1
ENSGALG00000038733	-0.882785	1
ENSGALG00000015617	0.923976	1
ENSGALG00000013607	0.873841	1
ENSGALG00000039863	0.841738	1
ENSGALG00000054241	0.844186	1
ENSGALG00000002993	0.833925	1
ENSGALG00000031533	0.804109	1
ENSGALG00000005415	-0.875976	1
ENSGALG00000049810	0.802044	1
ENSGALG00000039705	-0.849281	1
ENSGALG00000041643	-0.872184	1
ENSGALG00000013846	-0.823705	1
ENSGALG00000011872	-0.80597	1
ENSGALG00000053121	-0.820322	1
ENSGALG00000016464	0.816866	1
ENSGALG00000047383	0.841481	1
ENSGALG00000009037	-0.847146	1
ENSGALG00000038775	-0.848076	1
ENSGALG00000005553	-0.86616	1
ENSGALG00000037851	0.826278	1
ENSGALG00000044768	0.887948	1
ENSGALG00000037522	-0.852437	1
ENSGALG00000024081	-0.83836	1
ENSGALG00000039735	-0.846394	1
ENSGALG00000005985	0.804656	1
ENSGALG00000028016	-0.948285	1
ENSGALG00000004239	-0.805874	1
ENSGALG00000017197	0.794891	1
ENSGALG00000015322	0.817402	1
ENSGALG00000005543	0.800521	1
ENSGALG00000048869	-0.823807	1
ENSGALG00000045642	-0.89233	1
ENSGALG00000016768	-0.876674	1
ENSGALG00000039498	-0.884699	1
ENSGALG00000019201	-0.905661	1
ENSGALG00000010293	0.833788	1
ENSGALG00000010705	-0.866026	1
ENSGALG00000032545	0.842989	1
ENSGALG00000049364	0.800927	1
ENSGALG00000015389	0.870685	1
ENSGALG00000005660	-0.849919	1
ENSGALG00000014913	0.802715	1
ENSGALG00000054196	0.838091	1
ENSGALG00000007788	-0.863877	1
ENSGALG00000034610	-0.914575	1
ENSGALG00000000997	0.838941	1
ENSGALG00000006695	-0.848418	1
ENSGALG00000054081	-0.796404	1
ENSGALG00000015347	-0.796199	1
ENSGALG00000028638	0.874596	1
ENSGALG00000048135	0.858171	1
ENSGALG00000039011	-0.797788	1
ENSGALG00000003021	0.861133	1
ENSGALG00000009601	0.83317	1
ENSGALG00000053241	0.787219	1
ENSGALG00000015151	-0.791105	1
ENSGALG00000016830	-0.870663	1
ENSGALG00000052087	-0.874761	1
ENSGALG00000014515	0.820227	1
ENSGALG00000021601	-0.848848	1
ENSGALG00000017184	-0.786737	1
ENSGALG00000007041	-0.837339	1
ENSGALG00000054793	-0.788498	1
ENSGALG00000013625	-0.793565	1
ENSGALG00000031991	0.835581	1
ENSGALG00000002507	-0.794968	1
ENSGALG00000054723	-0.8897	1
ENSGALG00000039170	0.831471	1
ENSGALG00000019866	0.915099	1
ENSGALG00000039102	-0.781823	1
ENSGALG00000026192	-0.781844	1
ENSGALG00000005845	-0.914701	1
ENSGALG00000052856	-0.780613	1
ENSGALG00000038087	0.788073	1
ENSGALG00000041706	-0.846218	1
ENSGALG00000035287	-0.814846	1
ENSGALG00000054999	-0.787573	1
ENSGALG00000003836	0.786522	1
ENSGALG00000054416	0.782239	1
ENSGALG00000002127	0.882137	1
ENSGALG00000046455	-0.824729	1
ENSGALG00000015375	-0.794674	1
ENSGALG00000011007	-0.877251	1
ENSGALG00000026301	0.833872	1
ENSGALG00000003433	0.87254	1
ENSGALG00000003137	0.78556	1
ENSGALG00000031754	0.802436	1
ENSGALG00000016797	-0.876388	1
ENSGALG00000001806	-0.808289	1
ENSGALG00000041510	0.797684	1
ENSGALG00000053991	0.903854	1
ENSGALG00000014892	-0.772009	1
ENSGALG00000033091	-0.796269	1
ENSGALG00000046691	0.772502	1
ENSGALG00000003767	-0.77774	1
ENSGALG00000048144	-0.845798	1
ENSGALG00000028301	-0.813406	1
ENSGALG00000010645	-0.910266	1
ENSGALG00000001239	-0.862132	1
ENSGALG00000035940	-0.875354	1
ENSGALG00000051266	0.922745	1
ENSGALG00000013753	-0.801453	1
ENSGALG00000050064	0.782785	1
ENSGALG00000014645	-0.793905	1
ENSGALG00000040857	-0.810319	1
ENSGALG00000051628	0.810378	1
ENSGALG00000005088	-0.824739	1
ENSGALG00000007291	-0.919989	1
ENSGALG00000045185	0.819602	1
ENSGALG00000037336	-0.767642	1
ENSGALG00000030005	0.773862	1
ENSGALG00000006427	-0.918619	1
ENSGALG00000047662	0.858002	1
ENSGALG00000005462	0.902618	1
ENSGALG00000011608	-0.819534	1
ENSGALG00000002544	0.76275	1
ENSGALG00000014182	-0.771086	1
ENSGALG00000036295	0.866128	1
ENSGALG00000013287	0.871968	1
ENSGALG00000014648	0.881538	1
ENSGALG00000006507	-0.840931	1
ENSGALG00000033854	-0.827462	1
ENSGALG00000004771	0.780633	1
ENSGALG00000053594	-0.805989	1
ENSGALG00000051001	-0.81328	1
ENSGALG00000020975	-0.780981	1
ENSGALG00000038313	0.798847	1
ENSGALG00000019322	0.773673	1
ENSGALG00000054926	-0.762199	1
ENSGALG00000006460	0.869466	1
ENSGALG00000041802	0.86752	1
ENSGALG00000040947	-0.818617	1
ENSGALG00000040794	0.768629	1
ENSGALG00000034100	-0.865432	1
ENSGALG00000014819	-0.813091	1
ENSGALG00000041459	-0.788576	1
ENSGALG00000032098	-0.770885	1
ENSGALG00000005584	-0.820738	1
ENSGALG00000003594	-0.777656	1
ENSGALG00000023142	-0.793313	1
ENSGALG00000026790	0.916225	1
ENSGALG00000008056	-0.866447	1
ENSGALG00000001143	-0.778928	1
ENSGALG00000008507	-0.864825	1
ENSGALG00000007485	-0.831529	1
ENSGALG00000009782	-0.88863	1
ENSGALG00000030643	-0.850158	1
ENSGALG00000015029	-0.8479	1
ENSGALG00000001647	-0.768866	1
ENSGALG00000032765	0.783971	1
ENSGALG00000040754	0.764104	1
ENSGALG00000028302	0.912478	1
ENSGALG00000026293	0.857116	1
ENSGALG00000045228	0.880496	1
ENSGALG00000052702	0.850531	1
ENSGALG00000007717	0.77022	1
ENSGALG00000012068	0.758522	1
ENSGALG00000020322	0.830887	1
ENSGALG00000030251	-0.797943	1
ENSGALG00000049487	0.756359	1
ENSGALG00000009387	0.802158	1
ENSGALG00000042908	0.755803	1
ENSGALG00000033126	-0.828078	1
ENSGALG00000023709	0.748898	1
ENSGALG00000051297	0.807057	1
ENSGALG00000043896	0.756144	1
ENSGALG00000008734	-0.772318	1
ENSGALG00000050005	0.887796	1
ENSGALG00000050110	0.773533	1
ENSGALG00000041896	-0.764898	1
ENSGALG00000049772	0.765279	1
ENSGALG00000016144	-0.867439	1
ENSGALG00000008815	-0.824133	1
ENSGALG00000016531	-0.847428	1
ENSGALG00000043827	-0.856899	1
ENSGALG00000014855	-0.859861	1
ENSGALG00000054690	0.770478	1
ENSGALG00000011861	-0.828499	1
ENSGALG00000016506	-0.841497	1
ENSGALG00000007248	-0.817445	1
ENSGALG00000029867	-0.876821	1
ENSGALG00000052156	0.778958	1
ENSGALG00000039583	-0.84673	1
ENSGALG00000008274	-0.841519	1
ENSGALG00000008538	-0.738318	1
ENSGALG00000053730	0.737125	1
ENSGALG00000012030	-0.845712	1
ENSGALG00000005774	0.812731	1
ENSGALG00000039072	0.879489	1
ENSGALG00000008066	0.917566	1
ENSGALG00000001465	0.907709	1
ENSGALG00000032717	-0.7448	1
ENSGALG00000003322	-0.773364	1
ENSGALG00000012956	-0.813168	1
ENSGALG00000035478	-0.822138	1
ENSGALG00000005537	0.798475	1
ENSGALG00000001387	-0.80289	1
ENSGALG00000005232	-0.84672	1
ENSGALG00000023686	0.914109	1
ENSGALG00000008359	-0.817975	1
ENSGALG00000005961	-0.762629	1
ENSGALG00000026203	0.909993	1
ENSGALG00000006756	0.766342	1
ENSGALG00000013865	-0.856459	1
ENSGALG00000054561	0.826546	1
ENSGALG00000007305	0.886407	1
ENSGALG00000035825	0.751785	1
ENSGALG00000008624	-0.82204	1
ENSGALG00000027789	0.785342	1
ENSGALG00000023760	0.728882	1
ENSGALG00000011937	-0.887783	1
ENSGALG00000024379	0.859011	1
ENSGALG00000007675	-0.728443	1
ENSGALG00000027472	0.804404	1
ENSGALG00000043198	-0.743855	1
ENSGALG00000020528	0.873305	1
ENSGALG00000011831	-0.822877	1
ENSGALG00000050815	0.7246	1
ENSGALG00000001081	-0.738156	1
ENSGALG00000005938	0.761116	1
ENSGALG00000048246	0.763122	1
ENSGALG00000050634	-0.880202	1
ENSGALG00000008903	-0.861009	1
ENSGALG00000006394	-0.75681	1
ENSGALG00000032984	0.785377	1
ENSGALG00000010122	0.849755	1
ENSGALG00000031149	0.876246	1
ENSGALG00000003641	-0.810024	1
ENSGALG00000050403	0.759712	1
ENSGALG00000012702	-0.773022	1
ENSGALG00000053601	0.776955	1
ENSGALG00000009870	0.835506	1
ENSGALG00000052396	-0.870193	1
ENSGALG00000043041	0.814955	1
ENSGALG00000043256	0.805123	1
ENSGALG00000003563	-0.901931	1
ENSGALG00000030824	0.924224	1
ENSGALG00000048501	0.863631	1
ENSGALG00000037896	-0.733635	1
ENSGALG00000010577	-0.810712	1
ENSGALG00000006172	0.724251	1
ENSGALG00000017652	0.793116	1
ENSGALG00000034376	-0.802959	1
ENSGALG00000053510	0.764724	1
ENSGALG00000016988	-0.851197	1
ENSGALG00000037889	0.720393	1
ENSGALG00000043092	-0.844238	1
ENSGALG00000027611	0.892659	1
ENSGALG00000016919	-0.992241	1
ENSGALG00000015511	-0.827241	1
ENSGALG00000002553	-0.785433	1
ENSGALG00000008181	-0.864042	1
ENSGALG00000014736	-0.717588	1
ENSGALG00000002390	-0.731357	1
ENSGALG00000054258	0.744441	1
ENSGALG00000017329	-0.866574	1
ENSGALG00000003601	-0.832869	1
ENSGALG00000040869	0.784302	1
ENSGALG00000015833	-0.739702	1
ENSGALG00000034326	0.749478	1
ENSGALG00000004225	-0.857157	1
ENSGALG00000001332	-0.733839	1
ENSGALG00000043257	0.770651	1
ENSGALG00000005977	-0.714203	1
ENSGALG00000007932	-0.875544	1
ENSGALG00000040369	-0.7796	1
ENSGALG00000007358	-0.757429	1
ENSGALG00000005979	-0.834533	1
ENSGALG00000041547	-0.798631	1
ENSGALG00000009992	-0.807319	1
ENSGALG00000008757	0.741199	1
ENSGALG00000001437	-0.712928	1
ENSGALG00000027907	-0.71468	1
ENSGALG00000039450	-0.817426	1
ENSGALG00000016609	0.779181	1
ENSGALG00000006639	-0.78282	1
ENSGALG00000035774	-0.837421	1
ENSGALG00000013748	-0.716693	1
ENSGALG00000010752	0.736373	1
ENSGALG00000005354	-0.728584	1
ENSGALG00000011404	0.922154	1
ENSGALG00000032659	-0.829395	1
ENSGALG00000001373	0.752349	1
ENSGALG00000009854	-0.735321	1
ENSGALG00000040666	0.747198	1
ENSGALG00000031807	0.767324	1
ENSGALG00000009064	-0.83815	1
ENSGALG00000008168	0.79309	1
ENSGALG00000004623	0.928166	1
ENSGALG00000005096	0.871736	1
ENSGALG00000000636	-0.853748	1
ENSGALG00000037214	0.715506	1
ENSGALG00000002473	0.798463	1
ENSGALG00000034347	-0.763788	1
ENSGALG00000009911	-0.741697	1
ENSGALG00000012888	-0.798282	1
ENSGALG00000042929	-0.811258	1
ENSGALG00000053836	-0.744463	1
ENSGALG00000025858	-0.79288	1
ENSGALG00000032419	-0.833549	1
ENSGALG00000052092	0.708258	1
ENSGALG00000054262	-0.775619	1
ENSGALG00000016059	-0.860865	1
ENSGALG00000028496	0.816852	1
ENSGALG00000016883	-0.831581	1
ENSGALG00000036901	-0.709546	1
ENSGALG00000049239	0.846969	1
ENSGALG00000001348	0.856196	1
ENSGALG00000002427	0.845243	1
ENSGALG00000009848	-0.829485	1
ENSGALG00000033634	0.726594	1
ENSGALG00000031786	0.778229	1
ENSGALG00000000845	-0.862658	1
ENSGALG00000013042	-0.792319	1
ENSGALG00000050814	-0.792168	1
ENSGALG00000038629	-0.698567	1
ENSGALG00000013026	-0.806154	1
ENSGALG00000049616	0.71615	1
ENSGALG00000009982	-0.819604	1
ENSGALG00000002172	-0.802131	1
ENSGALG00000013193	0.728981	1
ENSGALG00000016251	-0.72925	1
ENSGALG00000030075	0.729137	1
ENSGALG00000051072	0.792898	1
ENSGALG00000035946	0.695884	1
ENSGALG00000011799	0.806532	1
ENSGALG00000031009	-0.843505	1
ENSGALG00000007124	0.851045	1
ENSGALG00000016022	-0.732282	1
ENSGALG00000025915	-0.702619	1
ENSGALG00000041972	0.879418	1
ENSGALG00000017196	-0.752284	1
ENSGALG00000016058	-0.713932	1
ENSGALG00000010068	0.691538	1
ENSGALG00000034756	0.752968	1
ENSGALG00000051549	0.771625	1
ENSGALG00000001596	-0.82485	1
ENSGALG00000001892	-0.781968	1
ENSGALG00000001730	-0.770745	1
ENSGALG00000053306	0.706373	1
ENSGALG00000003212	0.797447	1
ENSGALG00000049799	-0.710421	1
ENSGALG00000037322	0.854096	1
ENSGALG00000009479	-0.710773	1
ENSGALG00000016147	-0.753496	1
ENSGALG00000001740	0.69437	1
ENSGALG00000037370	-0.775606	1
ENSGALG00000051178	-0.736126	1
ENSGALG00000036390	0.701399	1
ENSGALG00000001951	-0.711324	1
ENSGALG00000019552	-0.721141	1
ENSGALG00000006080	-0.880435	1
ENSGALG00000042533	-0.820079	1
ENSGALG00000043044	-0.754498	1
ENSGALG00000043690	0.803003	1
ENSGALG00000039982	-0.703669	1
ENSGALG00000009567	-0.690276	1
ENSGALG00000039989	0.736342	1
ENSGALG00000055058	-0.840782	1
ENSGALG00000008382	-0.840139	1
ENSGALG00000029316	-0.822978	1
ENSGALG00000026153	-0.77816	1
ENSGALG00000048925	0.738904	1
ENSGALG00000041420	0.796642	1
ENSGALG00000047132	-0.680147	1
ENSGALG00000000402	-0.703299	1
ENSGALG00000012150	0.881274	1
ENSGALG00000008613	0.90508	1
ENSGALG00000011619	0.877211	1
ENSGALG00000016426	-0.751567	1
ENSGALG00000026978	0.894382	1
ENSGALG00000041470	-0.795879	1
ENSGALG00000008741	-0.678413	1
ENSGALG00000026995	-0.72778	1
ENSGALG00000013568	-0.680053	1
ENSGALG00000040035	-0.753414	1
ENSGALG00000050065	0.776887	1
ENSGALG00000047009	-0.798206	1
ENSGALG00000011206	-0.840425	1
ENSGALG00000004587	-0.780282	1
ENSGALG00000049341	-0.782636	1
ENSGALG00000016451	-0.796688	1
ENSGALG00000004168	-0.868343	1
ENSGALG00000005318	-0.872627	1
ENSGALG00000044866	0.705246	1
ENSGALG00000028444	-0.690716	1
ENSGALG00000038954	-0.720439	1
ENSGALG00000002888	-0.80312	1
ENSGALG00000016228	-0.67263	1
ENSGALG00000040002	0.746913	1
ENSGALG00000039454	-0.787113	1
ENSGALG00000002855	-0.671978	1
ENSGALG00000035202	-0.774938	1
ENSGALG00000054964	-0.69143	1
ENSGALG00000000667	-0.672223	1
ENSGALG00000026875	0.699652	1
ENSGALG00000050132	-0.786795	1
ENSGALG00000038772	-0.744934	1
ENSGALG00000038461	-0.771951	1
ENSGALG00000011541	-0.798919	1
ENSGALG00000012934	-0.70597	1
ENSGALG00000040478	-0.787293	1
ENSGALG00000001531	0.743933	1
ENSGALG00000010198	0.66895	1
ENSGALG00000037811	-0.774497	1
ENSGALG00000011687	0.807321	1
ENSGALG00000027973	0.730076	1
ENSGALG00000006934	0.678818	1
ENSGALG00000008544	-0.717243	1
ENSGALG00000048179	0.775758	1
ENSGALG00000002048	0.698094	1
ENSGALG00000003304	-0.846214	1
ENSGALG00000026768	-0.762996	1
ENSGALG00000008166	-0.663504	1
ENSGALG00000016669	0.672305	1
ENSGALG00000003519	0.672504	1
ENSGALG00000026468	-0.779774	1
ENSGALG00000015396	-0.78024	1
ENSGALG00000039068	-0.846578	1
ENSGALG00000009855	-0.809818	1
ENSGALG00000035960	-0.794685	1
ENSGALG00000005685	-0.72935	1
ENSGALG00000017208	-0.709276	1
ENSGALG00000014958	0.784511	1
ENSGALG00000030791	-0.77214	1
ENSGALG00000039391	-0.701374	1
ENSGALG00000046125	0.757368	1
ENSGALG00000001171	-0.69446	1
ENSGALG00000008554	0.694076	1
ENSGALG00000037423	-0.760851	1
ENSGALG00000008725	-0.848613	1
ENSGALG00000033034	0.787846	1
ENSGALG00000019835	0.670296	1
ENSGALG00000021365	0.863388	1
ENSGALG00000009409	-0.75061	1
ENSGALG00000050967	-0.677897	1
ENSGALG00000052946	-0.679481	1
ENSGALG00000008365	-0.726062	1
ENSGALG00000042883	-0.780759	1
ENSGALG00000015691	-0.684438	1
ENSGALG00000009725	0.769201	1
ENSGALG00000016556	-0.822835	1
ENSGALG00000014828	0.787059	1
ENSGALG00000007075	-0.79093	1
ENSGALG00000028083	-0.703947	1
ENSGALG00000031430	-0.689876	1
ENSGALG00000017122	-0.711541	1
ENSGALG00000012412	-0.727818	1
ENSGALG00000014843	0.664526	1
ENSGALG00000014999	-0.658992	1
ENSGALG00000001546	-0.78716	1
ENSGALG00000014267	-0.774392	1
[truncated: 10,672 more rows]

## Sheet: Dataset S6
Dataset S5. Log2 fold changes and false discovery rates (FDR) between the vaccinated-and-challenged group and the vaccinated-only group for all the G. gallus genes identified.
Chicken ENSEMBL gene ID	Log2 fold change	FDR
ENSGALG00000049859	2.98366	1
ENSGALG00000012821	1.98399	1
ENSGALG00000038748	-2.00383	1
ENSGALG00000035345	2.11226	1
ENSGALG00000000394	3.75967	1
ENSGALG00000011084	2.90209	1
ENSGALG00000025996	2.20426	1
ENSGALG00000009758	2.33814	1
ENSGALG00000049751	1.83926	1
ENSGALG00000050350	3.88859	1
ENSGALG00000000003	2.91342	1
ENSGALG00000046517	-2.87945	1
ENSGALG00000009497	3.45957	1
ENSGALG00000028681	-2.35736	1
ENSGALG00000039742	2.48192	1
ENSGALG00000010152	2.6183	1
ENSGALG00000014979	1.87515	1
ENSGALG00000007191	1.90071	1
ENSGALG00000014843	-2.88188	1
ENSGALG00000010899	-2.0619	1
ENSGALG00000009920	2.71564	1
ENSGALG00000012254	-2.08528	1
ENSGALG00000048035	2.11106	1
ENSGALG00000008100	2.59281	1
ENSGALG00000041644	2.20055	1
ENSGALG00000042664	-1.93102	1
ENSGALG00000001912	2.816	1
ENSGALG00000053860	2.52424	1
ENSGALG00000026098	2.39292	1
ENSGALG00000049282	1.67065	1
ENSGALG00000002116	-2.10004	1
ENSGALG00000050064	-2.2483	1
ENSGALG00000047524	-2.86537	1
ENSGALG00000020726	-1.73553	1
ENSGALG00000011177	2.17242	1
ENSGALG00000039553	2.48364	1
ENSGALG00000010820	2.18284	1
ENSGALG00000011324	1.46956	1
ENSGALG00000009268	-2.16049	1
ENSGALG00000017184	2.15905	1
ENSGALG00000044780	1.82706	1
ENSGALG00000013177	2.13146	1
ENSGALG00000027786	1.9984	1
ENSGALG00000028496	-1.66758	1
ENSGALG00000015132	2.68957	1
ENSGALG00000043728	-2.10615	1
ENSGALG00000033498	3.97473	1
ENSGALG00000002993	-1.91792	1
ENSGALG00000048098	1.99326	1
ENSGALG00000041280	3.08235	1
ENSGALG00000013033	1.40287	1
ENSGALG00000048556	-2.82855	1
ENSGALG00000006376	-1.80557	1
ENSGALG00000010692	2.02841	1
ENSGALG00000013753	1.73931	1
ENSGALG00000043033	2.01959	1
ENSGALG00000014516	1.79228	1
ENSGALG00000009308	-2.473	1
ENSGALG00000007646	2.25321	1
ENSGALG00000050395	2.36742	1
ENSGALG00000027355	2.14353	1
ENSGALG00000015419	-2.11599	1
ENSGALG00000000535	1.6621	1
ENSGALG00000010129	1.26977	1
ENSGALG00000012208	2.20555	1
ENSGALG00000034505	2.099	1
ENSGALG00000012260	2.25543	1
ENSGALG00000005961	1.73847	1
ENSGALG00000040857	2.36581	1
ENSGALG00000012277	1.37294	1
ENSGALG00000015015	1.93323	1
ENSGALG00000003301	-1.8285	1
ENSGALG00000048749	3.60888	1
ENSGALG00000006992	2.5907	1
ENSGALG00000039480	-2.70463	1
ENSGALG00000027874	2.77452	1
ENSGALG00000006822	2.14912	1
ENSGALG00000010293	-1.75251	1
ENSGALG00000011990	1.6572	1
ENSGALG00000053659	-1.67414	1
ENSGALG00000008270	-1.73919	1
ENSGALG00000021353	2.02939	1
ENSGALG00000011668	2.51724	1
ENSGALG00000004196	1.4569	1
ENSGALG00000036627	-1.64377	1
ENSGALG00000029286	-1.80728	1
ENSGALG00000008501	2.18317	1
ENSGALG00000012015	-2.19282	1
ENSGALG00000032687	1.52977	1
ENSGALG00000009017	1.80956	1
ENSGALG00000014914	1.57382	1
ENSGALG00000011783	1.91997	1
ENSGALG00000048125	-1.74112	1
ENSGALG00000006229	-1.78189	1
ENSGALG00000053584	-2.09179	1
ENSGALG00000040152	1.91634	1
ENSGALG00000013193	-1.81366	1
ENSGALG00000024466	1.88964	1
ENSGALG00000009069	2.1185	1
ENSGALG00000015180	1.50853	1
ENSGALG00000005616	2.15401	1
ENSGALG00000009791	1.90425	1
ENSGALG00000047828	-2.87157	1
ENSGALG00000039887	2.02107	1
ENSGALG00000042500	-1.92832	1
ENSGALG00000050154	-1.88806	1
ENSGALG00000031997	1.90854	1
ENSGALG00000049772	-2.4636	1
ENSGALG00000044241	-2.34827	1
ENSGALG00000054415	2.15135	1
ENSGALG00000030173	-1.77223	1
ENSGALG00000048907	-2.34053	1
ENSGALG00000051033	-2.3502	1
ENSGALG00000005226	-2.18347	1
ENSGALG00000002021	1.47381	1
ENSGALG00000003319	-1.64034	1
ENSGALG00000005936	-1.57625	1
ENSGALG00000005599	1.6338	1
ENSGALG00000021230	-1.92331	1
ENSGALG00000002182	1.6555	1
ENSGALG00000010595	2.09625	1
ENSGALG00000014372	-1.83906	1
ENSGALG00000008253	-1.46183	1
ENSGALG00000005000	1.73622	1
ENSGALG00000011609	1.82372	1
ENSGALG00000039288	-1.25889	1
ENSGALG00000011813	1.71969	1
ENSGALG00000049351	-2.0973	1
ENSGALG00000001727	-2.01145	1
ENSGALG00000026396	-1.87737	1
ENSGALG00000010793	1.91311	1
ENSGALG00000003789	1.79203	1
ENSGALG00000015151	1.81748	1
ENSGALG00000031094	1.55451	1
ENSGALG00000026297	1.88189	1
ENSGALG00000050182	-2.24748	1
ENSGALG00000054321	-1.90041	1
ENSGALG00000016954	1.77895	1
ENSGALG00000000619	1.55448	1
ENSGALG00000046559	1.58004	1
ENSGALG00000038954	1.49752	1
ENSGALG00000046823	-1.52199	1
ENSGALG00000008538	1.75514	1
ENSGALG00000048911	1.60961	1
ENSGALG00000040035	1.42237	1
ENSGALG00000054561	-1.40269	1
ENSGALG00000006165	2.0913	1
ENSGALG00000006639	1.4098	1
ENSGALG00000009266	-1.49499	1
ENSGALG00000042199	1.5531	1
ENSGALG00000035950	1.67504	1
ENSGALG00000049871	-1.70784	1
ENSGALG00000040948	1.42188	1
ENSGALG00000048222	-2.8931	1
ENSGALG00000007791	1.61039	1
ENSGALG00000048776	1.80901	1
ENSGALG00000006443	1.72083	1
ENSGALG00000050494	2.18264	1
ENSGALG00000016721	-1.27903	1
ENSGALG00000000820	-1.34335	1
ENSGALG00000054995	2.90199	1
ENSGALG00000036346	-1.56338	1
ENSGALG00000006236	1.72147	1
ENSGALG00000012715	1.57503	1
ENSGALG00000015497	-1.51442	1
ENSGALG00000004285	-1.38366	1
ENSGALG00000027494	-1.27881	1
ENSGALG00000027696	1.37558	1
ENSGALG00000006480	1.89653	1
ENSGALG00000011537	1.48798	1
ENSGALG00000053281	-1.55969	1
ENSGALG00000002671	1.4939	1
ENSGALG00000034430	-1.21126	1
ENSGALG00000010036	1.58283	1
ENSGALG00000048828	1.51003	1
ENSGALG00000006922	-1.39863	1
ENSGALG00000006757	1.73687	1
ENSGALG00000015347	1.49718	1
ENSGALG00000028960	-1.18887	1
ENSGALG00000004162	1.68615	1
ENSGALG00000004243	1.2885	1
ENSGALG00000024296	-1.26567	1
ENSGALG00000031306	-1.48949	1
ENSGALG00000050009	-1.43566	1
ENSGALG00000049026	1.59749	1
ENSGALG00000010870	1.43044	1
ENSGALG00000047224	-1.61319	1
ENSGALG00000013803	1.63023	1
ENSGALG00000053841	-2.24452	1
ENSGALG00000048773	1.75389	1
ENSGALG00000026754	1.70151	1
ENSGALG00000033304	1.51056	1
ENSGALG00000050309	1.25887	1
ENSGALG00000053641	1.41915	1
ENSGALG00000048869	1.39116	1
ENSGALG00000002091	1.4996	1
ENSGALG00000001977	-2.58941	1
ENSGALG00000054765	-1.55623	1
ENSGALG00000008716	-1.40746	1
ENSGALG00000041978	1.6978	1
ENSGALG00000000558	1.51469	1
ENSGALG00000031430	1.4195	1
ENSGALG00000046593	1.56895	1
ENSGALG00000028994	1.33439	1
ENSGALG00000002260	1.30044	1
ENSGALG00000002554	-1.31427	1
ENSGALG00000021136	1.95503	1
ENSGALG00000003106	1.58926	1
ENSGALG00000039895	1.29067	1
ENSGALG00000007669	1.41966	1
ENSGALG00000043415	-1.42102	1
ENSGALG00000020554	1.7721	1
ENSGALG00000002028	-1.73541	1
ENSGALG00000005957	1.68723	1
ENSGALG00000004037	1.53719	1
ENSGALG00000013437	1.29881	1
ENSGALG00000039263	-1.25176	1
ENSGALG00000000949	1.344	1
ENSGALG00000031105	1.38677	1
ENSGALG00000054420	1.1864	1
ENSGALG00000010881	1.61159	1
ENSGALG00000051892	-1.84191	1
ENSGALG00000015665	1.26454	1
ENSGALG00000035099	1.61361	1
ENSGALG00000055025	-1.56795	1
ENSGALG00000045634	-1.53121	1
ENSGALG00000019276	-1.22023	1
ENSGALG00000011207	1.22157	1
ENSGALG00000026875	-1.44621	1
ENSGALG00000003841	-1.67146	1
ENSGALG00000017485	1.52043	1
ENSGALG00000041275	1.55922	1
ENSGALG00000014182	1.39845	1
ENSGALG00000000731	-1.32457	1
ENSGALG00000002097	-1.20844	1
ENSGALG00000033664	1.29034	1
ENSGALG00000025941	-1.73252	1
ENSGALG00000047863	1.54741	1
ENSGALG00000051203	-1.41259	1
ENSGALG00000017166	1.36935	1
ENSGALG00000010068	-1.55407	1
ENSGALG00000048884	1.54053	1
ENSGALG00000029002	1.41807	1
ENSGALG00000010999	1.24275	1
ENSGALG00000004035	-1.56803	1
ENSGALG00000016325	1.22283	1
ENSGALG00000008076	1.1441	1
ENSGALG00000052592	-1.43919	1
ENSGALG00000010874	-1.25558	1
ENSGALG00000012068	1.48648	1
ENSGALG00000016709	1.38188	1
ENSGALG00000050405	-1.20082	1
ENSGALG00000003519	-1.64287	1
ENSGALG00000045814	-1.48523	1
ENSGALG00000012866	1.24057	1
ENSGALG00000010738	1.20496	1
ENSGALG00000031380	1.2905	1
ENSGALG00000048081	1.37938	1
ENSGALG00000053407	-1.69202	1
ENSGALG00000001409	1.70422	1
ENSGALG00000006912	-1.35021	1
ENSGALG00000029540	-1.49739	1
ENSGALG00000040971	1.21836	1
ENSGALG00000031255	1.23429	1
ENSGALG00000052946	-1.42929	1
ENSGALG00000023933	1.38128	1
ENSGALG00000021025	1.24994	1
ENSGALG00000039687	-1.29333	1
ENSGALG00000051980	-1.39218	1
ENSGALG00000053164	-1.27354	1
ENSGALG00000050830	1.52279	1
ENSGALG00000037826	1.57175	1
ENSGALG00000049439	-1.17313	1
ENSGALG00000050132	1.19815	1
ENSGALG00000023454	-1.10607	1
ENSGALG00000004436	-1.11735	1
ENSGALG00000035946	-1.54838	1
ENSGALG00000047361	1.31303	1
ENSGALG00000011319	1.21484	1
ENSGALG00000019696	1.35725	1
ENSGALG00000049374	-1.19052	1
ENSGALG00000054978	1.40982	1
ENSGALG00000029532	1.45123	1
ENSGALG00000019061	1.95141	1
ENSGALG00000008815	1.19732	1
ENSGALG00000012680	1.31491	1
ENSGALG00000001824	-1.32522	1
ENSGALG00000037687	1.26357	1
ENSGALG00000034198	-1.34531	1
ENSGALG00000014202	1.37802	1
ENSGALG00000040546	1.20172	1
ENSGALG00000015322	-1.29347	1
ENSGALG00000054257	1.77001	1
ENSGALG00000053690	-1.46519	1
ENSGALG00000046864	-1.33366	1
ENSGALG00000052581	1.23779	1
ENSGALG00000053580	1.39671	1
ENSGALG00000008889	-1.21532	1
ENSGALG00000002390	1.46136	1
ENSGALG00000030597	1.29189	1
ENSGALG00000043947	-1.4879	1
ENSGALG00000052526	1.30962	1
ENSGALG00000016826	-2.00535	1
ENSGALG00000010963	-1.24235	1
ENSGALG00000027571	1.08478	1
ENSGALG00000035325	1.28379	1
ENSGALG00000005061	1.19954	1
ENSGALG00000041323	1.37675	1
ENSGALG00000004394	-1.23696	1
ENSGALG00000015395	-1.22901	1
ENSGALG00000020975	1.4416	1
ENSGALG00000049427	1.30543	1
ENSGALG00000013861	1.17491	1
ENSGALG00000048646	-1.33322	1
ENSGALG00000043064	1.18508	1
ENSGALG00000001229	1.27236	1
ENSGALG00000023763	-1.23399	1
ENSGALG00000049466	-1.17423	1
ENSGALG00000026899	-1.2141	1
ENSGALG00000052240	-1.16452	1
ENSGALG00000049843	-1.18898	1
ENSGALG00000052043	-1.16002	1
ENSGALG00000051325	1.18575	1
ENSGALG00000032854	1.21686	1
ENSGALG00000030614	-1.25639	1
ENSGALG00000048981	-1.39728	1
ENSGALG00000020895	-1.4324	1
ENSGALG00000008757	-1.24948	1
ENSGALG00000014277	1.29327	1
ENSGALG00000031700	1.16648	1
ENSGALG00000010858	1.39073	1
ENSGALG00000005657	-1.23185	1
ENSGALG00000007582	-1.13868	1
ENSGALG00000054015	-1.29866	1
ENSGALG00000052920	-1.29393	1
ENSGALG00000002503	-1.3549	1
ENSGALG00000036806	-1.36087	1
ENSGALG00000000884	-1.36458	1
ENSGALG00000049551	1.23063	1
ENSGALG00000015691	1.22307	1
ENSGALG00000051422	-1.28531	1
ENSGALG00000012082	-1.12923	1
ENSGALG00000016431	1.75034	1
ENSGALG00000004444	1.21446	1
ENSGALG00000013999	-1.3222	1
ENSGALG00000005632	-1.24019	1
ENSGALG00000045499	1.65122	1
ENSGALG00000002329	1.37888	1
ENSGALG00000006083	-1.13963	1
ENSGALG00000004376	1.21641	1
ENSGALG00000021314	-1.15307	1
ENSGALG00000005099	2.49663	1
ENSGALG00000005628	1.31466	1
ENSGALG00000010978	-1.14823	1
ENSGALG00000033260	1.25654	1
ENSGALG00000054759	-1.1045	1
ENSGALG00000034311	1.15983	1
ENSGALG00000052752	-1.41761	1
ENSGALG00000049414	1.28839	1
ENSGALG00000027897	1.36846	1
ENSGALG00000019715	-1.1331	1
ENSGALG00000014463	-2.26754	1
ENSGALG00000051918	-1.13238	1
ENSGALG00000011673	1.28612	1
ENSGALG00000034756	-1.17208	1
ENSGALG00000028871	-1.22749	1
ENSGALG00000048014	1.2509	1
ENSGALG00000051602	-1.55847	1
ENSGALG00000022440	1.16162	1
ENSGALG00000008352	1.15573	1
ENSGALG00000009372	-1.19727	1
ENSGALG00000020253	1.17404	1
ENSGALG00000016164	1.21938	1
ENSGALG00000023760	-1.22386	1
ENSGALG00000005194	1.63506	1
ENSGALG00000039102	1.23299	1
ENSGALG00000007945	-1.27825	1
ENSGALG00000016893	-1.13552	1
ENSGALG00000011418	-1.29415	1
ENSGALG00000050497	-1.14374	1
ENSGALG00000050031	-1.24304	1
ENSGALG00000013748	1.29947	1
ENSGALG00000006838	-1.25135	1
ENSGALG00000046794	-1.28235	1
ENSGALG00000016670	1.30928	1
ENSGALG00000055004	-1.15398	1
ENSGALG00000004087	1.14866	1
ENSGALG00000013409	1.1836	1
ENSGALG00000007710	-1.18005	1
ENSGALG00000012144	1.14511	1
ENSGALG00000022718	1.21838	1
ENSGALG00000005739	1.1087	1
ENSGALG00000039072	-1.07993	1
ENSGALG00000033635	1.16037	1
ENSGALG00000040808	1.17541	1
ENSGALG00000006860	1.11891	1
ENSGALG00000008155	-1.16811	1
ENSGALG00000040493	-1.19404	1
ENSGALG00000014252	-1.25743	1
ENSGALG00000033279	1.25411	1
ENSGALG00000034478	1.18511	1
ENSGALG00000038624	-1.13987	1
ENSGALG00000029862	1.17529	1
ENSGALG00000048769	-1.14196	1
ENSGALG00000013651	1.1333	1
ENSGALG00000007171	-1.31775	1
ENSGALG00000033647	1.17984	1
ENSGALG00000031260	-1.18756	1
ENSGALG00000026816	1.23115	1
ENSGALG00000008447	1.60851	1
ENSGALG00000039452	-1.18263	1
ENSGALG00000009262	-1.26376	1
ENSGALG00000008950	1.2142	1
ENSGALG00000009880	-1.20062	1
ENSGALG00000015666	1.16032	1
ENSGALG00000048781	1.18704	1
ENSGALG00000043256	-1.10779	1
ENSGALG00000008365	1.11461	1
ENSGALG00000015253	1.1228	1
ENSGALG00000006051	-1.09717	1
ENSGALG00000053798	-1.33691	1
ENSGALG00000002632	-1.18522	1
ENSGALG00000028005	-1.16136	1
ENSGALG00000050467	1.67687	1
ENSGALG00000038969	-1.25735	1
ENSGALG00000032404	-2.33262	1
ENSGALG00000015590	1.08968	1
ENSGALG00000034621	1.08465	1
ENSGALG00000050893	-1.14316	1
ENSGALG00000028341	1.0926	1
ENSGALG00000054822	-1.08881	1
ENSGALG00000009048	1.2725	1
ENSGALG00000003758	-1.08303	1
ENSGALG00000016569	-1.17646	1
ENSGALG00000047797	1.12326	1
ENSGALG00000002346	1.12216	1
ENSGALG00000003881	1.15007	1
ENSGALG00000010402	1.06187	1
ENSGALG00000039145	-1.12036	1
ENSGALG00000045096	1.14114	1
ENSGALG00000003886	1.21372	1
ENSGALG00000050582	1.25919	1
ENSGALG00000046875	-1.30228	1
ENSGALG00000006286	1.0992	1
ENSGALG00000010886	-1.1692	1
ENSGALG00000010928	2.17345	1
ENSGALG00000052203	1.16807	1
ENSGALG00000021220	-1.10072	1
ENSGALG00000006110	1.08089	1
ENSGALG00000006591	-2.88094	1
ENSGALG00000029694	-1.09248	1
ENSGALG00000040504	1.11121	1
ENSGALG00000009926	1.24557	1
ENSGALG00000050568	-1.08287	1
ENSGALG00000003972	-1.08754	1
ENSGALG00000049293	1.11989	1
ENSGALG00000053121	1.23552	1
ENSGALG00000012452	-1.0519	1
ENSGALG00000050631	1.08081	1
ENSGALG00000048682	-2.00586	1
ENSGALG00000005294	-1.05388	1
ENSGALG00000009519	1.11067	1
ENSGALG00000005086	1.23418	1
ENSGALG00000049145	-1.1762	1
ENSGALG00000054619	1.15513	1
ENSGALG00000015489	1.12273	1
ENSGALG00000054096	-1.1266	1
ENSGALG00000046715	-1.08841	1
ENSGALG00000003690	1.06375	1
ENSGALG00000011405	1.14511	1
ENSGALG00000044668	1.36028	1
ENSGALG00000040256	1.11655	1
ENSGALG00000006123	-1.0535	1
ENSGALG00000037975	1.1379	1
ENSGALG00000047652	1.07147	1
ENSGALG00000019987	-1.16658	1
ENSGALG00000040869	-1.07984	1
ENSGALG00000030502	1.11796	1
ENSGALG00000037326	-1.1032	1
ENSGALG00000001701	-1.04598	1
ENSGALG00000046937	-1.07573	1
ENSGALG00000029027	-1.07826	1
ENSGALG00000033695	1.15254	1
ENSGALG00000054196	-1.3168	1
ENSGALG00000015388	1.11159	1
ENSGALG00000006560	1.1336	1
ENSGALG00000047297	-1.11845	1
ENSGALG00000033631	1.03244	1
ENSGALG00000012915	1.05586	1
ENSGALG00000004631	-1.12852	1
ENSGALG00000030254	-1.07152	1
ENSGALG00000054793	1.15907	1
ENSGALG00000040648	-1.07298	1
ENSGALG00000001081	1.09778	1
ENSGALG00000030576	1.14724	1
ENSGALG00000034741	1.08849	1
ENSGALG00000035378	1.09118	1
ENSGALG00000038799	1.08513	1
ENSGALG00000044087	-1.06976	1
ENSGALG00000048925	-1.37725	1
ENSGALG00000039705	1.06191	1
ENSGALG00000047393	1.08537	1
ENSGALG00000049326	1.12366	1
ENSGALG00000027305	-1.08446	1
ENSGALG00000033091	1.07709	1
ENSGALG00000002769	-1.03888	1
ENSGALG00000007038	-1.23946	1
ENSGALG00000052375	1.138	1
ENSGALG00000026192	1.13126	1
ENSGALG00000016788	-1.19724	1
ENSGALG00000006057	-1.02942	1
ENSGALG00000002539	-1.0882	1
ENSGALG00000026790	-1.02616	1
ENSGALG00000008660	-1.07035	1
ENSGALG00000031906	1.0373	1
ENSGALG00000002944	-1.1313	1
ENSGALG00000034992	1.081	1
ENSGALG00000003849	-1.14953	1
ENSGALG00000000141	1.06086	1
ENSGALG00000040182	-1.04897	1
ENSGALG00000053846	-1.09839	1
ENSGALG00000015216	1.19923	1
ENSGALG00000028016	1.40142	1
ENSGALG00000051595	1.19303	1
ENSGALG00000006562	-1.09179	1
ENSGALG00000039363	-1.03621	1
ENSGALG00000015410	1.5059	1
ENSGALG00000041298	1.13044	1
ENSGALG00000006525	1.06155	1
ENSGALG00000044449	1.25602	1
ENSGALG00000038191	1.10131	1
ENSGALG00000043754	1.02468	1
ENSGALG00000004860	1.06416	1
ENSGALG00000031503	1.03411	1
ENSGALG00000055117	1.06516	1
ENSGALG00000032239	-1.10821	1
ENSGALG00000039206	1.03408	1
ENSGALG00000038461	1.0382	1
ENSGALG00000016464	1.10084	1
ENSGALG00000019019	1.17622	1
ENSGALG00000015181	1.04343	1
ENSGALG00000042521	-1.04179	1
ENSGALG00000037735	1.10703	1
ENSGALG00000027374	1.03962	1
ENSGALG00000019967	1.03075	1
ENSGALG00000005256	1.04417	1
ENSGALG00000006871	1.03687	1
ENSGALG00000052732	-1.24236	1
ENSGALG00000049083	-1.07123	1
ENSGALG00000026518	-1.04848	1
ENSGALG00000004907	-1.04509	1
ENSGALG00000013740	1.03927	1
ENSGALG00000049299	1.03535	1
ENSGALG00000031518	1.18355	1
ENSGALG00000050206	-1.08992	1
ENSGALG00000010646	1.02333	1
ENSGALG00000050967	1.17209	1
ENSGALG00000026914	-1.1737	1
ENSGALG00000010177	-1.025	1
ENSGALG00000011283	1.05025	1
ENSGALG00000017323	1.13249	1
ENSGALG00000002553	1.03013	1
ENSGALG00000040342	1.04547	1
ENSGALG00000047209	-1.02286	1
ENSGALG00000005426	1.11743	1
ENSGALG00000054998	-1.07025	1
ENSGALG00000006776	-1.03814	1
ENSGALG00000011663	1.08069	1
ENSGALG00000033783	-1.01821	1
ENSGALG00000026294	-1.03276	1
ENSGALG00000049835	1.13502	1
ENSGALG00000004424	-1.0274	1
ENSGALG00000040241	-1.02436	1
ENSGALG00000006507	1.01981	1
ENSGALG00000032749	1.07865	1
ENSGALG00000051274	-1.02495	1
ENSGALG00000043302	1.0472	1
ENSGALG00000012978	1.06691	1
ENSGALG00000030419	1.02924	1
ENSGALG00000042356	1.0241	1
ENSGALG00000040730	1.0647	1
ENSGALG00000048448	-1.016	1
ENSGALG00000054550	-1.04462	1
ENSGALG00000051904	1.01434	1
ENSGALG00000013886	1.01145	1
ENSGALG00000045037	-1.04845	1
ENSGALG00000013625	1.03032	1
ENSGALG00000041790	1.01039	1
ENSGALG00000007174	1.0112	1
ENSGALG00000013607	-1.01206	1
ENSGALG00000014924	-1.07568	1
ENSGALG00000054081	1.02896	1
ENSGALG00000008185	-1.01631	1
ENSGALG00000016943	1.06171	1
ENSGALG00000042611	-1.04784	1
ENSGALG00000009361	-1.01394	1
ENSGALG00000049807	-1.01424	1
ENSGALG00000030492	-1.02768	1
ENSGALG00000006826	-1.03563	1
ENSGALG00000033178	1.0054	1
ENSGALG00000048019	-1.00735	1
ENSGALG00000052649	1.01376	1
ENSGALG00000040938	1.11457	1
ENSGALG00000026385	-1.0045	1
ENSGALG00000023436	1.02241	1
ENSGALG00000025945	1.06627	1
ENSGALG00000009252	1.01852	1
ENSGALG00000008281	1.00383	1
ENSGALG00000034344	1.00565	1
ENSGALG00000029494	1.01432	1
ENSGALG00000048343	-1.00281	1
ENSGALG00000009966	1.00408	1
ENSGALG00000034109	1.02192	1
ENSGALG00000054614	-1.01163	1
ENSGALG00000011562	1.00091	1
ENSGALG00000049810	-1.02778	1
ENSGALG00000006886	1.01598	1
ENSGALG00000004093	-1.00092	1
ENSGALG00000047719	-1.06064	1
ENSGALG00000042492	-1.18169	1
ENSGALG00000014943	1.01161	1
ENSGALG00000055000	-0.997806	1
ENSGALG00000016896	0.997788	1
ENSGALG00000034271	0.997089	1
ENSGALG00000008349	-0.996554	1
ENSGALG00000013912	-0.997068	1
ENSGALG00000048294	-1.05587	1
ENSGALG00000002907	-3.24424	1
ENSGALG00000001437	1.04546	1
ENSGALG00000008367	0.998904	1
ENSGALG00000006567	0.999999	1
ENSGALG00000012481	0.993656	1
ENSGALG00000005584	0.993323	1
ENSGALG00000043167	0.993219	1
ENSGALG00000006877	1.03723	1
ENSGALG00000011225	-1.02663	1
ENSGALG00000035981	1.00286	1
ENSGALG00000010752	-0.996453	1
ENSGALG00000003196	-0.994391	1
ENSGALG00000017268	-1.05437	1
ENSGALG00000001690	0.991771	1
ENSGALG00000046580	1.02345	1
ENSGALG00000010256	0.99183	1
ENSGALG00000000195	0.987572	1
ENSGALG00000016667	-1.07095	1
ENSGALG00000015167	0.999839	1
ENSGALG00000004759	-0.994506	1
ENSGALG00000016537	-0.994432	1
ENSGALG00000007364	-0.98426	1
ENSGALG00000002908	0.989456	1
ENSGALG00000021158	-0.993979	1
ENSGALG00000006104	-1.03056	1
ENSGALG00000001094	0.993168	1
ENSGALG00000052452	0.982044	1
ENSGALG00000040355	-1.2053	1
ENSGALG00000053574	0.980251	1
ENSGALG00000014994	-1.50793	1
ENSGALG00000001310	-0.980661	1
ENSGALG00000053526	-0.977937	1
ENSGALG00000036942	-1.00859	1
ENSGALG00000027513	-1.04087	1
ENSGALG00000005803	0.977657	1
ENSGALG00000012683	1.01444	1
ENSGALG00000043787	-0.97492	1
ENSGALG00000025778	0.977329	1
ENSGALG00000051001	-0.974565	1
ENSGALG00000031210	0.97791	1
ENSGALG00000003003	0.974763	1
ENSGALG00000043130	-0.973192	1
ENSGALG00000053052	1.04146	1
ENSGALG00000008956	0.975021	1
ENSGALG00000001171	0.972681	1
ENSGALG00000017493	-0.973573	1
ENSGALG00000011214	-0.974554	1
ENSGALG00000030157	0.971387	1
ENSGALG00000017376	0.971088	1
ENSGALG00000031129	-0.969266	1
ENSGALG00000032974	0.977017	1
ENSGALG00000002507	-1.08471	1
ENSGALG00000045596	-1.04547	1
ENSGALG00000028037	0.970903	1
ENSGALG00000013695	0.967333	1
ENSGALG00000014528	-0.968034	1
ENSGALG00000002099	0.985859	1
ENSGALG00000022720	0.967563	1
ENSGALG00000014954	-0.970594	1
ENSGALG00000003885	-0.966383	1
ENSGALG00000043931	0.97425	1
ENSGALG00000006019	1.06233	1
ENSGALG00000048298	-1.01728	1
ENSGALG00000039146	-0.991808	1
ENSGALG00000006106	0.963174	1
ENSGALG00000054430	-0.967882	1
ENSGALG00000052016	-0.973782	1
ENSGALG00000011914	0.96202	1
ENSGALG00000007525	-0.963059	1
ENSGALG00000054766	-1.04387	1
ENSGALG00000047461	-0.98458	1
ENSGALG00000042003	0.956825	1
ENSGALG00000005537	-0.958771	1
ENSGALG00000015084	0.956658	1
ENSGALG00000038649	-0.956215	1
ENSGALG00000017191	0.956545	1
ENSGALG00000047535	-2.10162	1
ENSGALG00000038740	-0.97565	1
ENSGALG00000034661	0.956346	1
ENSGALG00000011747	0.9609	1
ENSGALG00000031497	-0.950266	1
ENSGALG00000026332	0.956055	1
ENSGALG00000012394	0.958482	1
ENSGALG00000041266	0.970396	1
ENSGALG00000054809	-0.956969	1
ENSGALG00000011473	0.959941	1
ENSGALG00000054320	-0.948081	1
ENSGALG00000004128	-0.947816	1
ENSGALG00000002766	0.947858	1
ENSGALG00000041750	0.94666	1
ENSGALG00000036219	-0.995492	1
ENSGALG00000019651	-0.964794	1
ENSGALG00000041094	0.959285	1
ENSGALG00000052395	-0.993101	1
ENSGALG00000006044	-0.963622	1
ENSGALG00000045125	-0.939886	1
ENSGALG00000054964	1.01875	1
ENSGALG00000050186	1.06992	1
ENSGALG00000001076	0.941651	1
ENSGALG00000049516	-0.946512	1
ENSGALG00000016969	0.966194	1
ENSGALG00000035505	0.982431	1
ENSGALG00000054145	-0.936678	1
ENSGALG00000027484	-0.959383	1
ENSGALG00000051284	0.956547	1
ENSGALG00000049219	-1.55767	1
ENSGALG00000052818	-0.935963	1
ENSGALG00000050351	-0.988919	1
ENSGALG00000004397	0.933828	1
ENSGALG00000027255	-0.9335	1
ENSGALG00000014786	0.934907	1
ENSGALG00000003742	0.931353	1
ENSGALG00000051034	1.26057	1
ENSGALG00000011881	0.948497	1
ENSGALG00000002081	-0.933296	1
ENSGALG00000032098	0.926309	1
ENSGALG00000033408	-0.969045	1
ENSGALG00000035769	0.927163	1
ENSGALG00000051010	1.02417	1
ENSGALG00000015263	-0.922987	1
ENSGALG00000002207	0.96751	1
ENSGALG00000050831	-0.93835	1
ENSGALG00000040444	0.937885	1
ENSGALG00000004897	-0.923143	1
ENSGALG00000044226	0.921973	1
ENSGALG00000051178	0.92384	1
ENSGALG00000050416	-0.923007	1
ENSGALG00000025915	0.920931	1
ENSGALG00000012747	0.928836	1
ENSGALG00000000478	0.938299	1
ENSGALG00000047721	-0.924437	1
ENSGALG00000016797	-1.17635	1
ENSGALG00000042148	-0.938568	1
ENSGALG00000011235	-0.934034	1
ENSGALG00000003500	0.929146	1
ENSGALG00000014668	-0.918615	1
ENSGALG00000008168	-0.927877	1
ENSGALG00000052374	-0.917578	1
ENSGALG00000051123	-1.04499	1
ENSGALG00000031754	-0.914954	1
ENSGALG00000033558	0.917597	1
ENSGALG00000020316	0.945827	1
ENSGALG00000054117	0.920138	1
ENSGALG00000004221	0.964558	1
ENSGALG00000054304	0.917446	1
ENSGALG00000046326	0.909698	1
ENSGALG00000046049	-0.941475	1
ENSGALG00000009904	0.91006	1
ENSGALG00000019553	0.907288	1
ENSGALG00000016251	0.907733	1
ENSGALG00000016426	1.05869	1
ENSGALG00000038087	-0.937316	1
ENSGALG00000008901	0.996215	1
ENSGALG00000051675	-0.911604	1
ENSGALG00000005415	0.931485	1
ENSGALG00000026780	0.921721	1
ENSGALG00000001975	-0.953088	1
ENSGALG00000047132	0.910805	1
ENSGALG00000047977	0.898401	1
ENSGALG00000001951	0.898314	1
ENSGALG00000044763	-0.964866	1
ENSGALG00000051905	0.927945	1
ENSGALG00000034107	-0.911255	1
ENSGALG00000000059	0.903001	1
ENSGALG00000001862	0.899111	1
ENSGALG00000006958	-0.905972	1
ENSGALG00000045052	-0.899986	1
ENSGALG00000053130	0.89664	1
ENSGALG00000016967	0.913041	1
ENSGALG00000009222	0.899876	1
ENSGALG00000042505	0.894681	1
ENSGALG00000032366	0.896876	1
ENSGALG00000011190	-0.943696	1
ENSGALG00000008659	0.894953	1
ENSGALG00000015140	0.897102	1
ENSGALG00000016511	0.895641	1
ENSGALG00000008462	-0.898638	1
ENSGALG00000032506	-0.931217	1
ENSGALG00000034975	-0.895877	1
ENSGALG00000050210	0.893182	1
ENSGALG00000007620	-0.912905	1
ENSGALG00000030702	-0.939357	1
ENSGALG00000006955	0.890862	1
ENSGALG00000014515	-0.897222	1
ENSGALG00000030350	0.940144	1
ENSGALG00000016937	0.970178	1
ENSGALG00000028770	-0.899066	1
ENSGALG00000050272	-0.893318	1
ENSGALG00000046461	0.900693	1
ENSGALG00000029940	0.909997	1
ENSGALG00000017168	-1.43011	1
ENSGALG00000011593	-0.934159	1
ENSGALG00000030546	-0.901054	1
ENSGALG00000049167	-0.891463	1
ENSGALG00000028438	-0.949486	1
ENSGALG00000043493	0.892668	1
ENSGALG00000015057	-0.901624	1
ENSGALG00000002840	-0.916408	1
ENSGALG00000005775	-0.925231	1
ENSGALG00000034605	-0.882915	1
ENSGALG00000039205	1.80429	1
ENSGALG00000005460	0.883603	1
ENSGALG00000054501	-0.881094	1
ENSGALG00000008486	-0.884749	1
ENSGALG00000014801	0.888236	1
ENSGALG00000051748	-0.881111	1
ENSGALG00000009050	-0.919482	1
ENSGALG00000052546	-0.886391	1
ENSGALG00000002467	-0.890723	1
ENSGALG00000014203	-0.885075	1
ENSGALG00000004239	0.874272	1
ENSGALG00000049996	0.88484	1
ENSGALG00000043025	0.903643	1
ENSGALG00000006175	-0.882708	1
ENSGALG00000003990	-0.904957	1
ENSGALG00000009173	0.873315	1
ENSGALG00000006572	-2.03846	1
ENSGALG00000005776	-0.934082	1
ENSGALG00000006346	-0.984567	1
ENSGALG00000015010	0.873611	1
ENSGALG00000038634	0.877601	1
ENSGALG00000053046	0.880127	1
ENSGALG00000005747	0.883934	1
ENSGALG00000052052	-0.891983	1
ENSGALG00000008056	0.920803	1
ENSGALG00000008494	0.903961	1
ENSGALG00000001174	-0.912861	1
ENSGALG00000047472	-0.87021	1
ENSGALG00000006804	0.866057	1
ENSGALG00000006597	-0.88239	1
ENSGALG00000035785	-1.1666	1
ENSGALG00000039727	-0.869507	1
ENSGALG00000034950	0.859401	1
ENSGALG00000031737	0.859317	1
ENSGALG00000035351	-0.878292	1
ENSGALG00000008740	-0.876609	1
ENSGALG00000013218	-0.868526	1
ENSGALG00000053667	-0.867191	1
ENSGALG00000003294	-0.861106	1
ENSGALG00000000817	-0.93764	1
ENSGALG00000015712	0.87809	1
ENSGALG00000010915	0.907046	1
ENSGALG00000029445	-0.884134	1
ENSGALG00000037603	0.889455	1
ENSGALG00000040275	-0.902442	1
ENSGALG00000016581	-0.885479	1
ENSGALG00000013824	0.909097	1
ENSGALG00000037193	0.874946	1
ENSGALG00000010048	-0.862699	1
ENSGALG00000027534	0.851425	1
ENSGALG00000052769	-0.856233	1
ENSGALG00000007001	-0.849546	1
ENSGALG00000002414	0.923619	1
ENSGALG00000016292	0.924487	1
ENSGALG00000009446	0.875039	1
ENSGALG00000049529	-0.912713	1
ENSGALG00000030629	0.848148	1
ENSGALG00000012934	0.854803	1
ENSGALG00000035108	0.858817	1
ENSGALG00000032618	0.88867	1
ENSGALG00000041153	-0.84764	1
ENSGALG00000017227	0.847723	1
ENSGALG00000016609	-0.86948	1
ENSGALG00000008060	-0.857814	1
ENSGALG00000044362	-0.885839	1
ENSGALG00000011549	0.854643	1
ENSGALG00000040666	-0.851991	1
ENSGALG00000044567	-0.845514	1
ENSGALG00000052151	0.880163	1
ENSGALG00000043603	-0.914631	1
ENSGALG00000013948	-0.873325	1
ENSGALG00000034144	-0.874747	1
ENSGALG00000001806	0.857624	1
ENSGALG00000047591	0.88389	1
ENSGALG00000002358	-0.897761	1
ENSGALG00000016480	0.8812	1
ENSGALG00000034806	-0.945315	1
ENSGALG00000010592	0.838351	1
ENSGALG00000013865	0.907113	1
ENSGALG00000004066	-0.846701	1
ENSGALG00000029569	-0.864829	1
ENSGALG00000031977	-0.852818	1
ENSGALG00000034876	-0.902453	1
ENSGALG00000044439	1.05214	1
ENSGALG00000005857	0.839885	1
ENSGALG00000012756	-0.844152	1
ENSGALG00000049690	-0.837469	1
ENSGALG00000037744	-0.832582	1
ENSGALG00000010537	-0.836736	1
ENSGALG00000009903	0.86836	1
ENSGALG00000036566	-0.854126	1
ENSGALG00000015235	0.881411	1
ENSGALG00000036920	0.869092	1
ENSGALG00000037467	-0.856849	1
ENSGALG00000024318	-0.853008	1
ENSGALG00000006202	-0.902029	1
ENSGALG00000038913	0.84948	1
ENSGALG00000008914	0.861948	1
ENSGALG00000052499	0.914202	1
ENSGALG00000010170	-0.904229	1
ENSGALG00000017389	0.866517	1
ENSGALG00000016651	0.890883	1
ENSGALG00000014908	0.865168	1
ENSGALG00000013575	-0.863972	1
ENSGALG00000010747	-0.861329	1
ENSGALG00000006217	0.869338	1
ENSGALG00000017195	-0.82745	1
ENSGALG00000041510	-0.871865	1
ENSGALG00000028908	-0.833401	1
ENSGALG00000009854	0.835062	1
ENSGALG00000034166	0.833675	1
ENSGALG00000004081	-0.911551	1
ENSGALG00000011803	0.846828	1
ENSGALG00000025822	0.823268	1
ENSGALG00000054345	0.866813	1
ENSGALG00000031298	0.864368	1
ENSGALG00000035369	-0.91187	1
ENSGALG00000000783	0.853206	1
ENSGALG00000014054	-0.867185	1
ENSGALG00000004288	0.876973	1
ENSGALG00000004216	-0.857978	1
ENSGALG00000011213	-0.822526	1
ENSGALG00000006445	0.81774	1
ENSGALG00000000158	0.895105	1
ENSGALG00000007248	0.86272	1
ENSGALG00000049887	-0.826699	1
ENSGALG00000003582	-0.846934	1
ENSGALG00000036792	-0.813908	1
ENSGALG00000015828	0.850494	1
ENSGALG00000023407	0.814005	1
ENSGALG00000022739	0.874944	1
ENSGALG00000032041	0.812184	1
ENSGALG00000040855	-0.813284	1
ENSGALG00000013297	-0.810863	1
ENSGALG00000015022	0.848871	1
ENSGALG00000040360	0.863498	1
ENSGALG00000050757	-0.904948	1
ENSGALG00000002199	0.820317	1
ENSGALG00000049367	-0.854269	1
ENSGALG00000052114	0.813825	1
ENSGALG00000034493	0.808076	1
ENSGALG00000002708	0.826185	1
ENSGALG00000051456	-0.837051	1
ENSGALG00000012290	-0.805812	1
ENSGALG00000005052	0.816322	1
ENSGALG00000035282	0.82438	1
ENSGALG00000019552	0.819748	1
ENSGALG00000045815	-0.825418	1
ENSGALG00000006382	0.801405	1
ENSGALG00000006527	-0.801006	1
ENSGALG00000030251	0.832659	1
ENSGALG00000011439	0.802015	1
ENSGALG00000002800	0.855977	1
ENSGALG00000003226	-1.2325	1
ENSGALG00000015446	0.802081	1
ENSGALG00000014126	-0.842778	1
ENSGALG00000010718	-0.798749	1
ENSGALG00000037200	0.874672	1
ENSGALG00000011389	0.828129	1
ENSGALG00000000560	0.835081	1
ENSGALG00000042009	0.809191	1
ENSGALG00000007769	0.865191	1
ENSGALG00000036390	-0.795606	1
ENSGALG00000016228	0.801289	1
ENSGALG00000050294	0.83419	1
ENSGALG00000054070	-0.832139	1
ENSGALG00000005120	0.826412	1
ENSGALG00000009032	0.791254	1
ENSGALG00000021686	-0.843226	1
ENSGALG00000011705	0.875509	1
ENSGALG00000041203	-0.808038	1
ENSGALG00000002831	0.863012	1
ENSGALG00000007610	-0.912263	1
ENSGALG00000034204	-0.853184	1
ENSGALG00000052092	-0.786862	1
ENSGALG00000041748	0.797235	1
ENSGALG00000033507	0.804811	1
ENSGALG00000033320	-0.844585	1
ENSGALG00000029709	0.797021	1
ENSGALG00000017085	0.819074	1
ENSGALG00000006425	0.82147	1
ENSGALG00000008263	0.800906	1
ENSGALG00000005031	-0.793805	1
ENSGALG00000013846	-0.78835	1
ENSGALG00000004559	0.792271	1
ENSGALG00000052541	-0.847305	1
ENSGALG00000007701	0.786895	1
ENSGALG00000049514	0.803558	1
ENSGALG00000015314	0.895829	1
ENSGALG00000015290	0.782423	1
ENSGALG00000045473	0.793768	1
ENSGALG00000036621	-0.860522	1
ENSGALG00000047534	-0.881375	1
ENSGALG00000026360	-0.806185	1
ENSGALG00000053478	-0.78781	1
ENSGALG00000009700	-0.833867	1
ENSGALG00000016791	0.787749	1
ENSGALG00000015081	0.787574	1
ENSGALG00000006563	0.829841	1
ENSGALG00000025774	-0.85067	1
ENSGALG00000043372	0.84577	1
ENSGALG00000045090	-0.779012	1
ENSGALG00000011861	0.845277	1
ENSGALG00000003645	0.786461	1
ENSGALG00000000893	-0.794272	1
ENSGALG00000009573	-0.800665	1
ENSGALG00000014138	0.847467	1
ENSGALG00000047060	0.775475	1
ENSGALG00000048246	-0.797619	1
ENSGALG00000016919	1.10221	1
ENSGALG00000039977	-1.97888	1
ENSGALG00000032108	0.843069	1
ENSGALG00000020160	1.46592	1
ENSGALG00000054658	-0.977047	1
ENSGALG00000031794	0.771696	1
ENSGALG00000031546	0.783266	1
ENSGALG00000033034	-0.848812	1
ENSGALG00000038411	0.780308	1
ENSGALG00000031327	-1.16913	1
ENSGALG00000042471	0.79815	1
ENSGALG00000047781	-0.788773	1
ENSGALG00000007047	0.770378	1
ENSGALG00000010000	0.808601	1
ENSGALG00000039238	-0.775824	1
ENSGALG00000011450	-0.795112	1
ENSGALG00000030607	0.793347	1
ENSGALG00000047565	0.768527	1
ENSGALG00000009424	0.778486	1
ENSGALG00000026747	-0.770527	1
ENSGALG00000003136	0.880627	1
ENSGALG00000011206	0.878479	1
ENSGALG00000003195	0.815706	1
ENSGALG00000016456	0.781846	1
ENSGALG00000009739	-0.764686	1
ENSGALG00000038850	0.762757	1
ENSGALG00000014835	0.771999	1
ENSGALG00000051027	-0.762799	1
ENSGALG00000010347	0.878637	1
ENSGALG00000040205	0.760198	1
ENSGALG00000030908	0.768375	1
ENSGALG00000041854	0.761675	1
ENSGALG00000046824	-0.858736	1
ENSGALG00000046180	-0.7716	1
ENSGALG00000003836	-0.763021	1
ENSGALG00000014700	-0.766119	1
ENSGALG00000002427	-0.867332	1
ENSGALG00000053107	-0.788231	1
ENSGALG00000012888	0.826887	1
ENSGALG00000002974	-0.784243	1
ENSGALG00000044505	-0.754807	1
ENSGALG00000027907	-0.756858	1
ENSGALG00000052645	-0.828302	1
ENSGALG00000002968	-0.818781	1
ENSGALG00000035317	-0.881457	1
ENSGALG00000053321	0.787596	1
ENSGALG00000048672	0.760778	1
ENSGALG00000009392	-0.893652	1
ENSGALG00000013371	-0.755985	1
ENSGALG00000034297	0.821125	1
ENSGALG00000012380	0.810733	1
ENSGALG00000009305	0.885393	1
ENSGALG00000017183	0.784573	1
ENSGALG00000009594	0.890569	1
ENSGALG00000010926	0.76634	1
ENSGALG00000017154	0.748127	1
ENSGALG00000046223	0.763646	1
ENSGALG00000015211	0.806774	1
ENSGALG00000028612	-1.17187	1
ENSGALG00000012593	0.776737	1
ENSGALG00000037618	0.747766	1
ENSGALG00000040783	0.83212	1
ENSGALG00000012783	-1.08598	1
ENSGALG00000006054	0.789433	1
ENSGALG00000026380	0.83426	1
ENSGALG00000033535	0.742686	1
ENSGALG00000050375	0.741855	1
ENSGALG00000002175	0.744944	1
ENSGALG00000016981	-0.740038	1
ENSGALG00000024428	0.7461	1
ENSGALG00000004591	-0.770641	1
ENSGALG00000052140	-0.741132	1
ENSGALG00000037336	0.738442	1
ENSGALG00000011327	0.819225	1
ENSGALG00000026553	-1.20264	1
ENSGALG00000035799	0.771795	1
ENSGALG00000023554	-0.789388	1
ENSGALG00000010854	0.755129	1
ENSGALG00000010461	0.734464	1
ENSGALG00000015425	-0.734286	1
ENSGALG00000053244	-0.732521	1
ENSGALG00000026578	0.756642	1
ENSGALG00000039391	0.756912	1
ENSGALG00000010331	0.754764	1
ENSGALG00000016485	0.874338	1
ENSGALG00000026607	-0.838237	1
ENSGALG00000030613	0.7403	1
ENSGALG00000054033	-1.35855	1
ENSGALG00000041251	-0.73439	1
ENSGALG00000017652	-0.790483	1
ENSGALG00000009269	-0.908585	1
ENSGALG00000014127	-0.73289	1
ENSGALG00000003433	-0.842075	1
ENSGALG00000006415	-0.783805	1
ENSGALG00000009480	0.739508	1
ENSGALG00000006520	-0.752558	1
ENSGALG00000008262	0.7301	1
ENSGALG00000009510	0.822449	1
ENSGALG00000021647	-0.730677	1
ENSGALG00000015464	0.7402	1
ENSGALG00000014201	0.72808	1
ENSGALG00000010323	0.785974	1
ENSGALG00000048624	0.731383	1
ENSGALG00000037558	0.731108	1
ENSGALG00000029035	0.873368	1
ENSGALG00000037522	0.797194	1
ENSGALG00000047182	-0.728083	1
ENSGALG00000020386	0.805887	1
ENSGALG00000051677	-0.72131	1
ENSGALG00000034274	0.807479	1
ENSGALG00000044935	-0.731809	1
ENSGALG00000047285	0.752516	1
ENSGALG00000049174	0.719349	1
ENSGALG00000046743	-0.750913	1
ENSGALG00000051829	-0.739425	1
ENSGALG00000013234	-0.720846	1
ENSGALG00000015687	0.738874	1
ENSGALG00000028801	-0.858033	1
ENSGALG00000013603	-0.715226	1
ENSGALG00000054637	0.772529	1
ENSGALG00000034534	-0.82565	1
ENSGALG00000017196	0.762802	1
ENSGALG00000011421	0.720701	1
ENSGALG00000009170	0.737444	1
ENSGALG00000005533	-0.821669	1
ENSGALG00000048117	-0.873429	1
ENSGALG00000042193	-0.71916	1
ENSGALG00000035726	-0.739523	1
ENSGALG00000007998	0.726611	1
ENSGALG00000008313	-0.825337	1
ENSGALG00000015034	-0.735161	1
ENSGALG00000033271	-0.916894	1
ENSGALG00000032028	0.711792	1
ENSGALG00000013732	-0.731204	1
ENSGALG00000035244	0.738139	1
ENSGALG00000002958	0.853443	1
ENSGALG00000023359	-0.710372	1
ENSGALG00000047211	0.712491	1
ENSGALG00000048332	0.734699	1
ENSGALG00000045436	-0.760356	1
ENSGALG00000038574	-0.837371	1
ENSGALG00000002846	0.717725	1
ENSGALG00000017234	-0.794439	1
ENSGALG00000005135	0.801974	1
ENSGALG00000007557	0.778436	1
ENSGALG00000014971	0.726879	1
ENSGALG00000017208	-0.715799	1
ENSGALG00000004676	-0.887286	1
ENSGALG00000010440	-0.812559	1
ENSGALG00000002374	-0.784708	1
ENSGALG00000012126	-0.799696	1
ENSGALG00000054496	0.776752	1
ENSGALG00000006809	-0.786975	1
ENSGALG00000032887	0.705315	1
ENSGALG00000047235	-0.701767	1
ENSGALG00000042929	0.803579	1
ENSGALG00000005843	-1.00141	1
ENSGALG00000054546	-0.776856	1
ENSGALG00000034081	0.786839	1
ENSGALG00000003345	-0.722026	1
ENSGALG00000005140	0.798851	1
ENSGALG00000004538	0.699173	1
ENSGALG00000009947	-0.768222	1
ENSGALG00000051372	-0.782661	1
ENSGALG00000006512	-0.883746	1
ENSGALG00000014727	0.709009	1
ENSGALG00000032836	-0.698221	1
ENSGALG00000013149	0.699031	1
ENSGALG00000037129	0.85799	1
ENSGALG00000010201	-0.816555	1
ENSGALG00000039209	0.793328	1
ENSGALG00000008983	0.729214	1
ENSGALG00000015362	-0.706894	1
ENSGALG00000011717	0.698218	1
ENSGALG00000043541	0.750464	1
ENSGALG00000013209	0.812463	1
ENSGALG00000009239	-0.735233	1
ENSGALG00000022622	-0.881699	1
ENSGALG00000035912	0.752609	1
ENSGALG00000015163	0.871283	1
ENSGALG00000041052	-0.746473	1
ENSGALG00000009642	0.857477	1
ENSGALG00000012292	0.69256	1
ENSGALG00000046776	0.778866	1
ENSGALG00000041564	0.838633	1
ENSGALG00000005354	0.70606	1
ENSGALG00000013548	-0.730216	1
ENSGALG00000008318	0.750162	1
ENSGALG00000054999	0.702022	1
ENSGALG00000030397	-0.745659	1
ENSGALG00000028041	0.746445	1
ENSGALG00000051766	-0.688815	1
ENSGALG00000042963	-0.688781	1
ENSGALG00000017025	0.749228	1
ENSGALG00000010986	0.688767	1
ENSGALG00000033675	0.787397	1
ENSGALG00000016639	0.78041	1
ENSGALG00000015078	0.70898	1
ENSGALG00000054473	-0.763762	1
ENSGALG00000036645	0.778669	1
ENSGALG00000008666	0.686669	1
ENSGALG00000040619	0.723367	1
ENSGALG00000039219	-0.686585	1
ENSGALG00000010536	0.81075	1
ENSGALG00000008010	0.768135	1
ENSGALG00000001696	0.74752	1
ENSGALG00000003699	0.712174	1
ENSGALG00000007386	-0.835626	1
ENSGALG00000016202	0.690015	1
ENSGALG00000008490	-0.728092	1
ENSGALG00000001894	-0.708582	1
ENSGALG00000000516	0.699072	1
ENSGALG00000006629	-0.781509	1
ENSGALG00000041221	-1.11119	1
ENSGALG00000009601	-0.751052	1
ENSGALG00000051276	0.807621	1
ENSGALG00000049024	-0.690704	1
ENSGALG00000035854	0.701226	1
ENSGALG00000010179	0.7841	1
ENSGALG00000008835	0.713722	1
ENSGALG00000035031	0.79144	1
ENSGALG00000043373	0.719673	1
ENSGALG00000046393	0.68517	1
ENSGALG00000012230	0.843516	1
ENSGALG00000027407	0.676999	1
ENSGALG00000037246	-0.737412	1
ENSGALG00000002728	0.778185	1
ENSGALG00000015182	-0.774664	1
ENSGALG00000012998	-0.702181	1
ENSGALG00000027198	0.674339	1
ENSGALG00000048164	0.723368	1
ENSGALG00000002594	-0.845534	1
ENSGALG00000009730	0.692836	1
ENSGALG00000006491	0.677157	1
ENSGALG00000023142	-0.694972	1
ENSGALG00000031826	-0.946234	1
ENSGALG00000030985	-0.712992	1
ENSGALG00000052586	-0.709055	1
ENSGALG00000036738	0.679653	1
ENSGALG00000003412	0.737699	1
ENSGALG00000019755	0.680437	1
ENSGALG00000010857	-0.692194	1
ENSGALG00000000791	-0.66867	1
ENSGALG00000006848	0.702002	1
ENSGALG00000013083	0.666567	1
ENSGALG00000017418	0.701958	1
ENSGALG00000031835	-0.83329	1
ENSGALG00000014821	0.666567	1
ENSGALG00000003295	0.664916	1
ENSGALG00000049288	0.745533	1
ENSGALG00000048923	0.781502	1
ENSGALG00000040120	0.744403	1
ENSGALG00000050627	-0.707772	1
ENSGALG00000001480	-0.793401	1
ENSGALG00000007284	-0.713864	1
ENSGALG00000008312	-0.736142	1
ENSGALG00000026372	0.709411	1
ENSGALG00000015001	-0.736955	1
ENSGALG00000036447	-0.681214	1
ENSGALG00000034119	0.681644	1
ENSGALG00000008217	-0.755168	1
ENSGALG00000007076	0.695583	1
ENSGALG00000014736	0.66056	1
ENSGALG00000016655	0.686448	1
ENSGALG00000013546	-0.692448	1
ENSGALG00000035998	-1.464	1
ENSGALG00000053878	0.749802	1
ENSGALG00000012177	0.680862	1
ENSGALG00000010737	0.731756	1
ENSGALG00000047355	-0.771768	1
ENSGALG00000016677	-0.67664	1
ENSGALG00000009693	-0.657431	1
ENSGALG00000040957	0.687689	1
ENSGALG00000041456	0.72404	1
ENSGALG00000032530	-0.670407	1
ENSGALG00000001273	-0.820926	1
ENSGALG00000053954	0.666567	1
ENSGALG00000007337	0.770789	1
ENSGALG00000012542	0.683137	1
ENSGALG00000000824	0.671708	1
ENSGALG00000010050	0.768759	1
ENSGALG00000012575	-0.706856	1
ENSGALG00000008949	-0.793411	1
ENSGALG00000016442	0.721276	1
ENSGALG00000016406	0.725425	1
ENSGALG00000003336	0.671378	1
ENSGALG00000016912	0.683714	1
ENSGALG00000008661	0.654218	1
ENSGALG00000051275	0.668508	1
ENSGALG00000029446	0.650865	1
ENSGALG00000012702	0.701851	1
ENSGALG00000011581	0.645406	1
ENSGALG00000014262	0.728549	1
ENSGALG00000005504	-0.662744	1
ENSGALG00000009638	0.719347	1
ENSGALG00000043240	0.657482	1
ENSGALG00000008014	0.835109	1
ENSGALG00000048430	0.809507	1
ENSGALG00000001343	0.702264	1
ENSGALG00000003818	0.664351	1
ENSGALG00000039022	-0.641265	1
ENSGALG00000040879	0.744782	1
ENSGALG00000015366	0.641694	1
ENSGALG00000043555	0.701128	1
ENSGALG00000010001	0.67245	1
ENSGALG00000000071	-0.739803	1
ENSGALG00000008204	0.712593	1
ENSGALG00000049741	-0.63602	1
ENSGALG00000050888	-0.636066	1
ENSGALG00000049157	0.671407	1
ENSGALG00000000690	-0.638142	1
ENSGALG00000050896	-0.646528	1
ENSGALG00000034474	-0.907608	1
ENSGALG00000005572	0.68105	1
ENSGALG00000000276	0.679572	1
ENSGALG00000035842	-0.687202	1
ENSGALG00000012092	-0.651252	1
ENSGALG00000014876	0.754215	1
ENSGALG00000019063	0.666485	1
ENSGALG00000007349	-0.660558	1
ENSGALG00000054164	0.760994	1
ENSGALG00000002015	-0.672451	1
ENSGALG00000047771	0.675739	1
ENSGALG00000019157	-1.10087	1
ENSGALG00000040109	0.767609	1
ENSGALG00000005551	0.803674	1
ENSGALG00000003354	-0.62777	1
ENSGALG00000005438	0.633804	1
ENSGALG00000015951	0.631223	1
ENSGALG00000030187	-0.845326	1
ENSGALG00000039322	0.714886	1
ENSGALG00000027287	-0.767206	1
ENSGALG00000025751	0.724381	1
ENSGALG00000041962	0.767964	1
ENSGALG00000012361	0.644195	1
ENSGALG00000053792	-0.627848	1
ENSGALG00000002397	-0.68179	1
ENSGALG00000033419	-0.697595	1
ENSGALG00000011342	0.650072	1
ENSGALG00000001995	0.677597	1
ENSGALG00000001369	-0.718549	1
ENSGALG00000001939	0.695161	1
ENSGALG00000041680	0.621725	1
ENSGALG00000007314	0.620656	1
ENSGALG00000054272	0.637202	1
ENSGALG00000043139	0.700187	1
ENSGALG00000014184	-1.02289	1
ENSGALG00000014940	-0.696333	1
ENSGALG00000011296	-0.617969	1
ENSGALG00000047262	-0.617102	1
ENSGALG00000005550	0.79764	1
ENSGALG00000010719	0.615323	1
ENSGALG00000025748	-0.784074	1
ENSGALG00000007041	-0.670154	1
ENSGALG00000037889	0.615624	1
ENSGALG00000049474	0.713107	1
ENSGALG00000045085	-0.844017	1
ENSGALG00000036171	-0.842966	1
ENSGALG00000016556	0.787072	1
ENSGALG00000014179	0.613717	1
ENSGALG00000002655	0.72144	1
ENSGALG00000016438	0.629737	1
ENSGALG00000004367	-0.612512	1
ENSGALG00000005038	-0.710368	1
ENSGALG00000016196	0.663931	1
ENSGALG00000018977	-0.65381	1
ENSGALG00000000557	0.69207	1
ENSGALG00000007786	0.67232	1
ENSGALG00000008845	-0.624676	1
ENSGALG00000043909	0.666922	1
ENSGALG00000013422	0.671541	1
ENSGALG00000039170	-0.698755	1
ENSGALG00000016975	0.645057	1
ENSGALG00000032820	-0.606677	1
ENSGALG00000010313	0.772392	1
ENSGALG00000054102	-0.625094	1
ENSGALG00000016834	-0.812066	1
ENSGALG00000006835	-1.33106	1
ENSGALG00000002667	0.696257	1
ENSGALG00000037286	-0.629134	1
ENSGALG00000009840	-0.818248	1
ENSGALG00000048718	0.615653	1
ENSGALG00000049065	0.690569	1
ENSGALG00000017334	0.615598	1
ENSGALG00000031807	-0.651721	1
ENSGALG00000030027	0.639472	1
ENSGALG00000005467	0.756481	1
ENSGALG00000042810	-0.716315	1
ENSGALG00000045581	-0.676413	1
ENSGALG00000004850	0.789248	1
ENSGALG00000006388	0.64148	1
ENSGALG00000048349	0.669735	1
ENSGALG00000003689	-0.793114	1
ENSGALG00000050014	0.599083	1
ENSGALG00000038433	-0.675695	1
ENSGALG00000008382	0.789896	1
ENSGALG00000012190	0.599707	1
ENSGALG00000020002	0.639132	1
ENSGALG00000039990	0.595145	1
ENSGALG00000019718	0.774947	1
ENSGALG00000016356	0.786264	1
ENSGALG00000028172	-0.762538	1
ENSGALG00000011133	0.772026	1
ENSGALG00000035911	0.820914	1
ENSGALG00000027247	0.64108	1
ENSGALG00000055035	-0.70484	1
ENSGALG00000033887	0.718664	1
ENSGALG00000019761	0.675153	1
ENSGALG00000030357	0.681559	1
ENSGALG00000030112	0.599249	1
ENSGALG00000054799	-0.740695	1
ENSGALG00000029083	0.592124	1
ENSGALG00000048144	0.71552	1
ENSGALG00000046093	0.618885	1
ENSGALG00000010232	-0.616832	1
ENSGALG00000020836	0.586117	1
ENSGALG00000013941	0.691897	1
ENSGALG00000007800	0.585072	1
ENSGALG00000013272	-0.604629	1
ENSGALG00000041423	-0.786274	1
ENSGALG00000034078	0.730265	1
ENSGALG00000045185	-0.677744	1
ENSGALG00000011185	0.694973	1
ENSGALG00000033791	-0.591975	1
ENSGALG00000053823	0.713006	1
ENSGALG00000020575	0.585044	1
ENSGALG00000013481	0.606023	1
ENSGALG00000029346	-0.763249	1
ENSGALG00000014878	0.638842	1
ENSGALG00000009388	-0.706645	1
ENSGALG00000027562	0.600025	1
ENSGALG00000006272	-0.686814	1
ENSGALG00000050176	-0.813455	1
ENSGALG00000016518	-0.681076	1
ENSGALG00000028373	0.598306	1
ENSGALG00000054444	0.676812	1
ENSGALG00000026598	0.694737	1
ENSGALG00000006756	0.653099	1
ENSGALG00000007594	0.610714	1
ENSGALG00000042744	-0.766232	1
ENSGALG00000011690	0.647794	1
ENSGALG00000040995	0.658219	1
ENSGALG00000049511	0.615447	1
ENSGALG00000008722	0.667599	1
ENSGALG00000048179	-0.70524	1
ENSGALG00000008552	0.579547	1
ENSGALG00000010350	-0.600574	1
ENSGALG00000011259	0.577817	1
ENSGALG00000006469	0.652508	1
ENSGALG00000013205	0.666754	1
ENSGALG00000008734	0.617686	1
ENSGALG00000050897	0.576984	1
ENSGALG00000045607	0.590722	1
ENSGALG00000049408	0.785383	1
ENSGALG00000033512	0.666219	1
ENSGALG00000026167	0.659634	1
ENSGALG00000039432	0.622414	1
ENSGALG00000002515	-0.775875	1
ENSGALG00000025862	-0.62345	1
ENSGALG00000001347	0.624231	1
ENSGALG00000003569	-0.7625	1
ENSGALG00000034077	0.604761	1
ENSGALG00000033231	0.714235	1
ENSGALG00000011532	-0.730981	1
ENSGALG00000016693	0.648799	1
ENSGALG00000007717	-0.611704	1
ENSGALG00000014490	-0.695745	1
ENSGALG00000008756	-0.773198	1
ENSGALG00000009279	0.649717	1
ENSGALG00000005352	0.628483	1
ENSGALG00000001564	0.690567	1
ENSGALG00000012018	0.797763	1
ENSGALG00000047622	-0.703177	1
ENSGALG00000030382	-0.847168	1
ENSGALG00000002305	0.749635	1
ENSGALG00000051085	0.568819	1
ENSGALG00000006868	0.726066	1
ENSGALG00000041400	0.600951	1
ENSGALG00000008193	0.729633	1
ENSGALG00000003560	0.599268	1
ENSGALG00000051297	-0.667695	1
ENSGALG00000032386	0.59831	1
ENSGALG00000011241	0.678411	1
ENSGALG00000000109	-0.751117	1
ENSGALG00000034500	-0.841797	1
ENSGALG00000032385	-0.577533	1
ENSGALG00000032526	-0.670009	1
ENSGALG00000003695	0.668801	1
ENSGALG00000048754	0.720419	1
ENSGALG00000041882	-0.637207	1
ENSGALG00000051593	-0.630208	1
ENSGALG00000008733	-0.773449	1
[truncated: 11,142 more rows]
